# Supplementary material for: Integrating Genetic and Gene Co-expression Analysis Identifies Gene Networks Involved in Alcohol and Stress Responses
Source: Front Mol Neurosci. 2018 Apr 5;11:102. doi: 10.3389/fnmol.2018.00102 (PMC5895640; doi:10.3389/fnmol.2018.00102)
Supplement: Supplementary file 2 [file Data_Sheet_2.XLS]

## Sheet: Table S1
	Table S1. Summary of strain information of four conditions
	A total of 43 strains were used for this study.
	Strain	Sex	Age	Condition
	BXD1	M	90	NOS		NOE
	BXD1	F	90			NOE
	BXD100	M	72	NOS	RSS		RSE
	BXD100	F	61	NOS	RSS	NOE
	BXD101	M	71	NOS		NOE
	BXD101	F	66		RSS		RSE
	BXD102	M	63		RSS
	BXD102	F	63			NOE
	BXD31	F	69			NOE
	BXD34	M	67	NOS	RSS		RSE
	BXD34	F	75			NOE
	BXD40	F	75				RSE
	BXD43	M	64	NOS	RSS		RSE
	BXD43	F	65	NOS	RSS	NOE	RSE
	BXD44	M	66	NOS	RSS		RSE
	BXD44	F	65		RSS		RSE
	BXD45	M	65	NOS	RSS	NOE	RSE
	BXD45	F	60	NOS	RSS	NOE	RSE
	BXD51	M	75	NOS	RSS	NOE	RSE
	BXD51	F	66	NOS	RSS	NOE	RSE
	BXD55	M	62	NOS		NOE	RSE
	BXD55	F	62	NOS	RSS	NOE
	BXD56	M	63	NOS		NOE
	BXD56	F	63			NOE
	BXD60	M	67	NOS	RSS	NOE	RSE
	BXD60	F	72	NOS	RSS	NOE	RSE
	BXD61	M	67	NOS	RSS	NOE	RSE
	BXD61	F	70	NOS	RSS	NOE	RSE
	BXD62	M	67	NOS	RSS	NOE	RSE
	BXD62	F	61	NOS	RSS	NOE	RSE
	BXD65	M	72			NOE
	BXD65	F	66				RSE
	BXD66	M	63	NOS	RSS	NOE	RSE
	BXD66	F	69	NOS	RSS	NOE	RSE
	BXD68	M	62	NOS	RSS	NOE	RSE
	BXD68	F	67	NOS	RSS	NOE	RSE
	BXD69	M	66			NOE	RSE
	BXD69	F	63	NOS		NOE
	BXD70	M	67	NOS	RSS	NOE	RSE
	BXD70	F	61	NOS	RSS	NOE	RSE
	BXD71	M	70	NOS	RSS	NOE	RSE
	BXD71	F	76	NOS	RSS	NOE	RSE
	BXD73	M	67	NOS	RSS		RSE
	BXD73	F	66	NOS	RSS	NOE	RSE
	BXD75	M	69	NOS		NOE	RSE
	BXD75	F	66	NOS	RSS	NOE	RSE
	BXD77	M	69	NOS	RSS	NOE
	BXD77	F	64	NOS	RSS	NOE
	BXD79	M	95		RSS		RSE
	BXD8	F	90			NOE
	BXD81	M	75	NOS
	BXD81	F	67			NOE
	BXD83	M	67	NOS	RSS	NOE	RSE
	BXD83	F	70	NOS	RSS	NOE	RSE
	BXD84	M	67	NOS	RSS		RSE
	BXD84	F	51		RSS	NOE	RSE
	BXD85	M	66	NOS
	BXD86	M	75				RSE
	BXD86	F	68		RSS	NOE
	BXD87	M	65	NOS	RSS	NOE	RSE
	BXD87	F	63			NOE	RSE
	BXD89	M	68	NOS		NOE	RSE
	BXD89	F	59	NOS	RSS	NOE	RSE
	BXD9	M	72	NOS	RSS	NOE
	BXD9	F	69			NOE
	BXD90	M	68	NOS	RSS	NOE	RSE
	BXD90	F	68	NOS	RSS	NOE	RSE
	BXD95	M	66				RSE
	BXD98	M	70	NOS	RSS	NOE	RSE
	BXD98	F	72	NOS	RSS	NOE
	BXD99	M	70	NOS	RSS	NOE	RSE
	BXD99	F	86		RSS
	C57BL/6J	M	70	NOS	RSS	NOE
	C57BL/6J	F	78			NOE
	DBA/2J	M	63	NOS			RSE
	DBA/2J	F	70	NOS	RSS	NOE	RSE

## Sheet: Table S2
	Table S2. Summary of behavioral phenotypes
	Anxiety assay was tested in an elevated zero maze. Mice: 60 to 120-day-old males and females; Three open quadrants and three closed quadrants were tested for each condition (n = (3+3) * 4 =24 phenotypes).
	GeneNetwork ID	Condition	Maze type	Phenotype description
	12386	NOE	open quadrants	time in open during first 5 min [% time]
	12387	NOE	open quadrants	time in open quadrants during last 5 min [% time]
	12388	NOE	open quadrants	time in open quadrants during 10 min [% time]
	12389	NOE	closed quadrants	activity in closed quadrants during first 5 min [n beam breaks]
	12390	NOE	closed quadrants	activity in closed quadrants during last 5 min [n beam breaks]
	12391	NOE	closed quadrants	activity in closed quadrants during 10 min [n beam breaks]
	12416	NOS	open quadrants	time in open quadrants during first 5 min [percentage of time]
	12417	NOS	open quadrants	time in open quadrants during last 5 min [percentage of time]
	12418	NOS	open quadrants	time in open quadrants during 10 min [percentage of time]
	12419	NOS	closed quadrants	activity in closed quadrants during first 5 min [n beam breaks]
	12420	NOS	closed quadrants	activity in closed quadrants during last 5 min [n beam breaks]
	12421	NOS	closed quadrants	activity in closed quadrants during 10 min [n beam breaks]
	12446	RSE	open quadrant	time in open quadrants during first 5 min [% time]
	12447	RSE	open quadrant	time in open quadrants during last 5 min [% time]
	12448	RSE	open quadrant	time in open quadrants during 10 min [% time]
	12449	RSE	closed quadrants	activity in closed quadrants during first 5 min [n beam breaks]
	12450	RSE	closed quadrants	activity in closed quadrants during last 5 min [n beam breaks]
	12451	RSE	closed quadrants	activity in closed quadrants during 10 min [n beam breaks]
	12476	RSS	open quadrant	time in open quadrants during first 5 min [percentage of time]
	12477	RSS	open quadrant	time in open quadrants during last 5 min [percentage of time]
	12478	RSS	open quadrant	time in open quadrants during 10 min [percentage of time]
	12480	RSS	closed quadrants	activity in closed quadrants during last 5 min [n beam breaks]
	12481	RSS	closed quadrants	activity in closed quadrants during 10 min [n beam breaks]
	12482	RSS	closed quadrants	activity in closed quadrants during first 5 min [n beam breaks]

## Sheet: Table S3
	Table S3. Summary of variable genes for each condition
	A total of 6,413 variable genes were detected for all four conditions.
	Gene Symbol	Condition
	Ampd3	NOS	RSS	NOE	RSE
	Scn3b	NOS	RSS	NOE	RSE
	Nbea	NOS	RSS	NOE	RSE
	Prdx6-rs2	NOS	RSS	NOE	RSE
	Ash1l	NOS	RSS	NOE	RSE
	Zfp513	NOS	RSS	NOE	RSE
	Pik3r3	NOS	RSS	NOE	RSE
	Cpne9	NOS	RSS	NOE	RSE
	Trim46	NOS	RSS	NOE	RSE
	Pex5l	NOS	RSS	NOE	RSE
	Tada3l	NOS	RSS	NOE	RSE
	BC024659	NOS	RSS	NOE	RSE
	Gpm6b	NOS	RSS	NOE	RSE
	Snx2	NOS	RSS	NOE	RSE
	Slc35e2	NOS	RSS	NOE
	Phf10	NOS	RSS	NOE	RSE
	Inppl1	NOS	RSS	NOE	RSE
	Med23	NOS	RSS	NOE	RSE
	Sfrs11	NOS	RSS	NOE	RSE
	Fbl	NOS	RSS	NOE	RSE
	Kcna6	NOS	RSS	NOE	RSE
	Eif4a2	NOS	RSS	NOE	RSE
	Tmem1	NOS	RSS	NOE	RSE
	Brp16	NOS	RSS	NOE	RSE
	Alg5	NOS	RSS	NOE	RSE
	Ttc14	NOS	RSS	NOE	RSE
	Mrpl48	NOS	RSS	NOE	RSE
	Eif2a	NOS	RSS	NOE	RSE
	Naa30	NOS	RSS	NOE	RSE
	Sobp	NOS	RSS	NOE	RSE
	Rab7l1	NOS	RSS	NOE	RSE
	Cnot6	NOS	RSS	NOE	RSE
	2900076A13Rik	NOS	RSS	NOE	RSE
	Smarce1	NOS	RSS	NOE	RSE
	Ptpdc1	NOS	RSS	NOE	RSE
	Cops2	NOS	RSS	NOE	RSE
	Dvl1	NOS	RSS	NOE	RSE
	Brd2	NOS	RSS	NOE	RSE
	Ahctf1	NOS	RSS	NOE	RSE
	Cyld	NOS	RSS	NOE	RSE
	Gabra3	NOS	RSS	NOE	RSE
	Tmem106b	NOS	RSS	NOE	RSE
	Mrps18c	NOS	RSS	NOE	RSE
	C030044C12Rik	NOS	RSS	NOE	RSE
	Rybp	NOS	RSS	NOE	RSE
	Rab8b	NOS	RSS	NOE	RSE
	Nrbp2	NOS	RSS	NOE	RSE
	Tmem50b	NOS	RSS	NOE	RSE
	Sorbs1	NOS	RSS	NOE	RSE
	4930570C03Rik	NOS	RSS	NOE	RSE
	Lancl1	NOS	RSS	NOE	RSE
	Scn8a	NOS	RSS	NOE	RSE
	Dlg2	NOS	RSS	NOE	RSE
	5230400M03Rik	NOS	RSS	NOE	RSE
	Lysmd4	NOS	RSS	NOE	RSE
	Spock2	NOS	RSS	NOE	RSE
	Brd4	NOS	RSS	NOE	RSE
	Lrrtm4	NOS	RSS	NOE	RSE
	Crbn			NOE
	Nup210	NOS	RSS	NOE	RSE
	2410001C21Rik	NOS	RSS	NOE	RSE
	Nrxn1	NOS	RSS	NOE	RSE
	Chga	NOS	RSS	NOE	RSE
	A230106M15Rik	NOS	RSS	NOE	RSE
	Ube2q1	NOS	RSS	NOE	RSE
	A730063M14Rik	NOS	RSS	NOE	RSE
	Gcat			NOE
	Ccnl1	NOS	RSS	NOE	RSE
	Dph3	NOS	RSS	NOE	RSE
	Als2cr13	NOS	RSS	NOE	RSE
	2900019M05Rik	NOS	RSS	NOE	RSE
	Tmem10	NOS	RSS	NOE	RSE
	Myo5a	NOS	RSS	NOE	RSE
	Cstf1	NOS	RSS	NOE	RSE
	Trim3	NOS	RSS	NOE	RSE
	Satb1	NOS	RSS	NOE	RSE
	Hip1	NOS	RSS	NOE	RSE
	Cacng2	NOS	RSS	NOE	RSE
	Timp2	NOS	RSS	NOE	RSE
	Ube3b	NOS	RSS	NOE	RSE
	A230108F24Rik	NOS	RSS	NOE	RSE
	Ryr2	NOS	RSS	NOE	RSE
	BC051227	NOS	RSS	NOE	RSE
	D630038D15Rik	NOS	RSS	NOE	RSE
	Rhoa	NOS	RSS	NOE	RSE
	Mlec	NOS	RSS	NOE	RSE
	Baiap2	NOS	RSS	NOE	RSE
	Sfrs7	NOS	RSS	NOE	RSE
	Cltb	NOS	RSS	NOE	RSE
	Eif4ebp2	NOS	RSS	NOE	RSE
	Rmdn5a	NOS	RSS	NOE	RSE
	1200015N20Rik	NOS	RSS	NOE	RSE
	Rfxap	NOS	RSS	NOE	RSE
	Gnptg	NOS	RSS	NOE	RSE
	Usp39	NOS	RSS	NOE	RSE
	Arrb2	NOS	RSS	NOE	RSE
	Atg2b	NOS	RSS	NOE	RSE
	Pfkfb4	NOS	RSS	NOE	RSE
	Mrpl15	NOS	RSS	NOE	RSE
	C030014I23Rik	NOS	RSS	NOE	RSE
	Rbbp4	NOS	RSS	NOE	RSE
	Tbl1x	NOS	RSS	NOE	RSE
	2900027M19Rik	NOS	RSS	NOE	RSE
	Ntrk2		RSS	NOE	RSE
	Srp9	NOS	RSS	NOE	RSE
	Nfib	NOS	RSS	NOE	RSE
	Gm1716	NOS	RSS	NOE	RSE
	C16orf42	NOS	RSS	NOE	RSE
	Ap2s1	NOS	RSS	NOE	RSE
	Gsk3b	NOS	RSS	NOE	RSE
	Gins4	NOS	RSS	NOE	RSE
	Cep170	NOS	RSS	NOE	RSE
	Slc35a1	NOS	RSS	NOE	RSE
	Tprkb	NOS	RSS	NOE	RSE
	C230075M21Rik	NOS	RSS	NOE	RSE
	Wdr82	NOS	RSS	NOE	RSE
	Bmpr2	NOS	RSS	NOE	RSE
	Mapt	NOS	RSS	NOE	RSE
	2900063K03Rik	NOS	RSS	NOE	RSE
	Ap4b1	NOS	RSS	NOE	RSE
	1810020G14Rik	NOS	RSS	NOE	RSE
	Uck1	NOS	RSS	NOE	RSE
	Scarna16	NOS	RSS	NOE	RSE
	Rab3ip	NOS	RSS	NOE	RSE
	Strap	NOS	RSS	NOE	RSE
	Cs	NOS	RSS	NOE	RSE
	Srgap2	NOS	RSS	NOE	RSE
	Surf4	NOS	RSS	NOE	RSE
	Cnot7	NOS	RSS	NOE	RSE
	Ef4a1	NOS	RSS	NOE	RSE
	AI464131	NOS	RSS	NOE	RSE
	Trub2	NOS	RSS	NOE	RSE
	Cx3cl1	NOS	RSS	NOE	RSE
	4930578N18Rik	NOS	RSS	NOE	RSE
	Srr	NOS	RSS	NOE	RSE
	D15Wsu169e	NOS	RSS	NOE	RSE
	Nup205	NOS	RSS	NOE	RSE
	Lrrc9	NOS	RSS	NOE	RSE
	Atp5l	NOS	RSS	NOE	RSE
	Sif1	NOS	RSS	NOE	RSE
	Tmcc1	NOS	RSS	NOE	RSE
	Tcf4	NOS	RSS	NOE	RSE
	Apba2	NOS	RSS	NOE	RSE
	Mapk8ip2	NOS	RSS	NOE	RSE
	Clk4	NOS	RSS	NOE	RSE
	CCL_complex	NOS	RSS	NOE	RSE
	A330053N03Rik	NOS	RSS	NOE	RSE
	LOC382237	NOS		NOE	RSE
	Rasa3	NOS	RSS	NOE	RSE
	Ndufb11	NOS	RSS	NOE	RSE
	LOC381105	NOS	RSS	NOE	RSE
	Aldh5a1	NOS	RSS	NOE	RSE
	Atmin	NOS	RSS	NOE	RSE
	Cmtm3	NOS	RSS	NOE	RSE
	Vstm2a	NOS	RSS	NOE	RSE
	Ppib	NOS	RSS	NOE	RSE
	Taok2	NOS	RSS	NOE	RSE
	2810003C17Rik	NOS	RSS	NOE	RSE
	Magi3	NOS	RSS	NOE	RSE
	Fbxo28	NOS	RSS	NOE	RSE
	Pctk1	NOS	RSS	NOE	RSE
	Pop4	NOS	RSS	NOE	RSE
	Pitpnm2	NOS	RSS	NOE	RSE
	Asb3	NOS	RSS	NOE	RSE
	C11orf2	NOS	RSS	NOE	RSE
	Ldoc1l	NOS	RSS	NOE	RSE
	Fus	NOS	RSS	NOE	RSE
	Ccdc23	NOS	RSS	NOE	RSE
	D2Bwg1423e	NOS	RSS	NOE	RSE
	Dok4	NOS	RSS	NOE	RSE
	Lias	NOS	RSS	NOE	RSE
	Prkar1b	NOS	RSS	NOE	RSE
	Ppp2r4	NOS	RSS	NOE	RSE
	Suv420h1	NOS	RSS	NOE	RSE
	Limch1	NOS	RSS	NOE	RSE
	Mrpl40	NOS	RSS	NOE	RSE
	Idh1	NOS	RSS	NOE	RSE
	Lsm14a	NOS	RSS	NOE	RSE
	Lsm1	NOS	RSS	NOE	RSE
	Thtpa	NOS	RSS	NOE	RSE
	Kiaa1324	NOS	RSS	NOE	RSE
	Slc25a38	NOS	RSS	NOE	RSE
	Lcmt1	NOS	RSS	NOE	RSE
	Kif1a	NOS	RSS	NOE	RSE
	LOC224048	NOS	RSS	NOE	RSE
	Lass2	NOS	RSS	NOE	RSE
	Eml4	NOS	RSS	NOE	RSE
	Ppm1e	NOS	RSS	NOE	RSE
	Pea15a	NOS	RSS	NOE	RSE
	Acaa2	NOS	RSS	NOE	RSE
	Dcn	NOS	RSS	NOE	RSE
	Arhgef11	NOS	RSS	NOE	RSE
	Guk1	NOS	RSS	NOE	RSE
	Slc46a3	NOS	RSS	NOE	RSE
	5830474E16Rik	NOS	RSS	NOE	RSE
	Wwc1	NOS	RSS	NOE	RSE
	mt-Co2	NOS	RSS	NOE	RSE
	Tmco1	NOS	RSS	NOE	RSE
	Arih2	NOS	RSS	NOE	RSE
	Tmem41b	NOS	RSS	NOE	RSE
	Zfpm1	NOS	RSS	NOE	RSE
	LOC280205	NOS	RSS	NOE	RSE
	Wdr48	NOS	RSS	NOE	RSE
	Scarf2	NOS	RSS	NOE	RSE
	Itm2a	NOS	RSS	NOE	RSE
	Tdrkh	NOS	RSS	NOE	RSE
	Tgfbr1	NOS	RSS	NOE	RSE
	Cln8	NOS	RSS	NOE	RSE
	Pcgf5	NOS	RSS	NOE	RSE
	Hdgfrp2	NOS	RSS	NOE	RSE
	Nme3	NOS	RSS	NOE	RSE
	Zfp655	NOS	RSS	NOE	RSE
	F8a	NOS	RSS	NOE	RSE
	Ivd	NOS	RSS	NOE	RSE
	Ppp1cc			NOE
	Smap1	NOS	RSS	NOE	RSE
	Coro1a	NOS	RSS	NOE	RSE
	LOC385699	NOS	RSS	NOE	RSE
	Rps25	NOS	RSS	NOE	RSE
	Chchd4	NOS	RSS	NOE	RSE
	LOC215879	NOS	RSS	NOE	RSE
	Entpd6	NOS	RSS	NOE	RSE
	Ptbp2	NOS	RSS	NOE	RSE
	Tmem101	NOS	RSS	NOE	RSE
	C12orf75	NOS	RSS	NOE	RSE
	Bap1	NOS	RSS	NOE	RSE
	Vps33a	NOS	RSS	NOE	RSE
	E4f1	NOS	RSS	NOE	RSE
	AW125753	NOS	RSS	NOE	RSE
	Lrp6	NOS	RSS	NOE	RSE
	Eif2c3	NOS	RSS	NOE	RSE
	EG627648	NOS	RSS	NOE	RSE
	Cacna2d1	NOS	RSS	NOE	RSE
	Prickle1	NOS	RSS	NOE	RSE
	Pigf	NOS	RSS	NOE	RSE
	Ica1	NOS	RSS	NOE	RSE
	Fa2h	NOS	RSS	NOE	RSE
	Actr10	NOS	RSS	NOE	RSE
	Cep78	NOS	RSS	NOE	RSE
	Rpl13a	NOS	RSS	NOE	RSE
	6430543G08Rik	NOS	RSS	NOE	RSE
	3110078M01Rik	NOS	RSS	NOE	RSE
	8030404L10Rik	NOS	RSS	NOE	RSE
	Atg16l1	NOS	RSS	NOE	RSE
	Uros	NOS	RSS	NOE	RSE
	LOC385467	NOS	RSS	NOE	RSE
	Zfp236			NOE
	C9orf125	NOS	RSS	NOE	RSE
	Ssr4	NOS	RSS	NOE	RSE
	Arf5	NOS	RSS	NOE	RSE
	Il11ra2	NOS	RSS	NOE	RSE
	Clic4	NOS	RSS	NOE	RSE
	Pkd2	NOS	RSS	NOE	RSE
	Galt	NOS	RSS	NOE	RSE
	Epn2	NOS	RSS	NOE	RSE
	Gnl2	NOS	RSS	NOE	RSE
	Stambp	NOS	RSS	NOE	RSE
	Arpc5	NOS	RSS	NOE	RSE
	Hes1	NOS	RSS	NOE	RSE
	Pla2r1	NOS	RSS	NOE	RSE
	Tlk2			NOE
	Dncl2a	NOS	RSS	NOE	RSE
	C8orf59	NOS	RSS	NOE	RSE
	Dab2ip	NOS	RSS	NOE	RSE
	C85492	NOS	RSS	NOE	RSE
	Rapgef4	NOS	RSS	NOE	RSE
	Spsb1	NOS	RSS	NOE	RSE
	Pex11a	NOS	RSS	NOE	RSE
	Centg2	NOS	RSS	NOE	RSE
	Dazap2	NOS	RSS	NOE	RSE
	Hnrnpk	NOS	RSS	NOE	RSE
	Lmna	NOS	RSS	NOE	RSE
	Gns	NOS	RSS	NOE	RSE
	Rpl36a	NOS	RSS	NOE	RSE
	Foxj3	NOS	RSS	NOE	RSE
	Shisa4	NOS	RSS	NOE	RSE
	Slc2a6	NOS	RSS	NOE	RSE
	Ormdl3	NOS	RSS	NOE	RSE
	Atp5o	NOS	RSS	NOE	RSE
	Mterfd1	NOS	RSS	NOE	RSE
	Hmbox1	NOS	RSS	NOE	RSE
	Pms2	NOS		NOE
	Drctnnb1a	NOS	RSS	NOE	RSE
	Eif1	NOS	RSS	NOE	RSE
	Iqcb1	NOS	RSS	NOE	RSE
	Csde1	NOS	RSS	NOE	RSE
	Csnk1g3	NOS	RSS	NOE	RSE
	Cckbr	NOS	RSS	NOE	RSE
	Cugbp1	NOS	RSS	NOE	RSE
	Osbpl1a	NOS	RSS	NOE	RSE
	Pkp2	NOS	RSS	NOE	RSE
	Senp2	NOS	RSS	NOE	RSE
	Scaf1	NOS	RSS	NOE	RSE
	Bcap29	NOS	RSS	NOE	RSE
	Slc17a6	NOS	RSS	NOE	RSE
	Pts	NOS	RSS	NOE	RSE
	Dhx57	NOS	RSS	NOE	RSE
	Pex19	NOS	RSS	NOE	RSE
	Ccdc25	NOS	RSS	NOE	RSE
	Ntn2l	NOS	RSS	NOE	RSE
	Tmcc3	NOS	RSS	NOE	RSE
	Eif3i	NOS	RSS	NOE	RSE
	Phkg2	NOS	RSS	NOE	RSE
	Elp2	NOS	RSS	NOE	RSE
	Hus1	NOS	RSS	NOE	RSE
	Nmd3	NOS	RSS	NOE	RSE
	A830039N20Rik	NOS	RSS	NOE	RSE
	Myh7	NOS	RSS	NOE	RSE
	Impad1	NOS	RSS	NOE	RSE
	Egfl7	NOS	RSS	NOE	RSE
	Mfsd6	NOS	RSS	NOE	RSE
	Rbm4	NOS	RSS	NOE	RSE
	Zer1	NOS	RSS	NOE	RSE
	Raph1	NOS	RSS	NOE	RSE
	Ptprz1	NOS	RSS	NOE	RSE
	Cacng3	NOS	RSS	NOE	RSE
	Cops3	NOS	RSS	NOE	RSE
	Htra2	NOS	RSS	NOE	RSE
	Nell2	NOS	RSS	NOE	RSE
	Rbm5	NOS	RSS	NOE	RSE
	Ddx17	NOS	RSS	NOE	RSE
	Plxna4	NOS	RSS	NOE
	Yipf3	NOS	RSS	NOE	RSE
	C4orf52	NOS	RSS	NOE	RSE
	Zfp672	NOS	RSS	NOE	RSE
	Polr3h	NOS	RSS	NOE	RSE
	Ndrg3	NOS	RSS	NOE	RSE
	Vasp	NOS	RSS	NOE	RSE
	Mrpl30	NOS	RSS	NOE	RSE
	Commd7	NOS	RSS	NOE	RSE
	Spock1	NOS	RSS	NOE	RSE
	Hps6	NOS	RSS	NOE	RSE
	Zfp313	NOS	RSS	NOE	RSE
	Slmap	NOS	RSS	NOE	RSE
	Lrrc51	NOS	RSS	NOE	RSE
	Imp4	NOS	RSS	NOE	RSE
	Slc35c1	NOS	RSS	NOE	RSE
	Kcnip1	NOS	RSS	NOE	RSE
	Ttc9b	NOS	RSS	NOE	RSE
	Smarcc2	NOS	RSS	NOE	RSE
	Nup93	NOS	RSS	NOE	RSE
	Atxn10	NOS	RSS	NOE	RSE
	Grm7	NOS	RSS	NOE	RSE
	Nit1	NOS	RSS	NOE	RSE
	Dag1	NOS	RSS	NOE	RSE
	Vamp4	NOS	RSS	NOE	RSE
	C130023A14Rik	NOS	RSS	NOE	RSE
	Setd1b	NOS	RSS	NOE	RSE
	2900022P04Rik	NOS	RSS	NOE	RSE
	Smek2	NOS	RSS	NOE	RSE
	Pgam1			NOE
	1110007A13Rik	NOS	RSS	NOE	RSE
	Gria3	NOS	RSS	NOE	RSE
	Tpm3	NOS	RSS	NOE	RSE
	E130102B10Rik			NOE
	Dgkq	NOS	RSS	NOE	RSE
	Gpr108	NOS	RSS	NOE	RSE
	2010205O06Rik	NOS	RSS	NOE	RSE
	Zfp263	NOS	RSS	NOE	RSE
	Bop1	NOS	RSS	NOE	RSE
	Ggtl3	NOS	RSS	NOE	RSE
	Top2b			NOE
	Atp5j2	NOS	RSS	NOE	RSE
	Atp5h	NOS	RSS	NOE	RSE
	Crkl	NOS	RSS	NOE	RSE
	Glud1	NOS	RSS	NOE	RSE
	Sirt4	NOS	RSS	NOE	RSE
	Wdr74	NOS	RSS	NOE	RSE
	Ppp6c	NOS	RSS	NOE	RSE
	Strbp	NOS	RSS	NOE	RSE
	Setx	NOS	RSS	NOE	RSE
	Ppp2r5e	NOS	RSS	NOE	RSE
	Ranbp5	NOS	RSS	NOE	RSE
	Ppp2r5d	NOS	RSS	NOE	RSE
	Ppm1m	NOS	RSS	NOE	RSE
	Sgsm3	NOS	RSS	NOE	RSE
	Trmt112	NOS	RSS	NOE	RSE
	Ankrd40	NOS	RSS	NOE	RSE
	Xab1	NOS	RSS	NOE	RSE
	Gps2	NOS	RSS	NOE
	C20orf177	NOS	RSS	NOE	RSE
	Cd81	NOS	RSS	NOE	RSE
	Sfxn1	NOS	RSS	NOE	RSE
	Cdkn1a	NOS	RSS	NOE	RSE
	Eed	NOS	RSS	NOE	RSE
	Mkks	NOS	RSS	NOE	RSE
	Scn2a1	NOS	RSS	NOE	RSE
	Taok3	NOS	RSS	NOE	RSE
	Armc5	NOS	RSS	NOE	RSE
	AV312086		RSS	NOE
	Ints1	NOS	RSS	NOE	RSE
	Gstm1	NOS	RSS	NOE	RSE
	Errfi1	NOS	RSS	NOE	RSE
	Tshz2	NOS	RSS	NOE	RSE
	Ercc1	NOS	RSS	NOE	RSE
	Dmtf1	NOS	RSS	NOE	RSE
	Med31	NOS	RSS	NOE	RSE
	A630080F05Rik	NOS	RSS	NOE	RSE
	Ppp4r1			NOE
	Tpm4	NOS	RSS	NOE	RSE
	Paqr8	NOS	RSS	NOE	RSE
	2410002O22Rik	NOS	RSS	NOE	RSE
	4930573I19Rik	NOS	RSS	NOE	RSE
	C79267	NOS	RSS	NOE	RSE
	Fxc1	NOS	RSS	NOE	RSE
	Gcnt2	NOS	RSS	NOE	RSE
	Chst10	NOS	RSS	NOE	RSE
	LOC245201	NOS	RSS	NOE	RSE
	Mdk	NOS		NOE
	Sephs2	NOS	RSS	NOE	RSE
	Cops5	NOS	RSS	NOE	RSE
	Ctns	NOS	RSS	NOE	RSE
	Sec63	NOS	RSS	NOE	RSE
	Trim27	NOS	RSS	NOE	RSE
	Ckmt1	NOS	RSS	NOE	RSE
	Timm10	NOS	RSS	NOE	RSE
	Dync1i1	NOS	RSS	NOE	RSE
	Megf9	NOS	RSS	NOE	RSE
	Arpc1a	NOS	RSS	NOE	RSE
	Fam155a	NOS	RSS	NOE	RSE
	Rab11b	NOS	RSS	NOE	RSE
	Ralbp1	NOS	RSS	NOE	RSE
	6720411N02Rik	NOS	RSS	NOE	RSE
	Kcnk2	NOS	RSS	NOE	RSE
	Tmem33	NOS	RSS	NOE	RSE
	Ank3	NOS	RSS	NOE	RSE
	Rangap1	NOS	RSS	NOE	RSE
	7530403E16Rik	NOS	RSS	NOE	RSE
	Slc11a1			NOE
	Hirip3	NOS	RSS	NOE	RSE
	Ccdc131	NOS	RSS	NOE	RSE
	Fntb	NOS	RSS	NOE	RSE
	Psmd3	NOS	RSS	NOE	RSE
	Laptm5	NOS	RSS	NOE	RSE
	Jhdm1d	NOS	RSS	NOE	RSE
	Gpd1	NOS	RSS	NOE	RSE
	Klhl29	NOS	RSS	NOE	RSE
	Slc20a2	NOS	RSS	NOE	RSE
	Atf4	NOS	RSS	NOE	RSE
	Stard3	NOS	RSS	NOE	RSE
	A530095A18Rik	NOS	RSS	NOE	RSE
	Exoc6b	NOS	RSS	NOE	RSE
	Tarbp2	NOS		NOE
	Alkbh3	NOS	RSS	NOE	RSE
	App	NOS	RSS	NOE	RSE
	Msh6	NOS	RSS	NOE	RSE
	Polr2i	NOS	RSS	NOE	RSE
	Cxxc4	NOS	RSS	NOE	RSE
	Plch2	NOS	RSS	NOE	RSE
	Rragd	NOS	RSS	NOE	RSE
	Tesc	NOS	RSS	NOE	RSE
	Mapbpip	NOS	RSS	NOE	RSE
	Gm1866	NOS	RSS	NOE	RSE
	Wdr45	NOS	RSS	NOE	RSE
	Klhl9	NOS	RSS	NOE	RSE
	Rpl17	NOS	RSS	NOE	RSE
	Pabpc1	NOS	RSS	NOE	RSE
	Sdcbp	NOS	RSS	NOE	RSE
	Ptpla	NOS	RSS	NOE	RSE
	Large	NOS	RSS	NOE	RSE
	Fcgrt	NOS	RSS	NOE	RSE
	Abr	NOS	RSS	NOE	RSE
	Rplp1	NOS	RSS	NOE	RSE
	Mobp	NOS	RSS	NOE	RSE
	Entpd4	NOS	RSS	NOE	RSE
	Phyhip	NOS	RSS	NOE	RSE
	Glg1	NOS	RSS	NOE	RSE
	Grip1	NOS	RSS	NOE	RSE
	Sf3b3	NOS	RSS	NOE	RSE
	Cxcl12	NOS	RSS	NOE	RSE
	Ndufb8	NOS	RSS	NOE	RSE
	Dip2b	NOS	RSS	NOE	RSE
	Ppp2r5c	NOS	RSS	NOE	RSE
	Irak1	NOS		NOE	RSE
	Lrrc59	NOS	RSS	NOE	RSE
	Naca	NOS	RSS	NOE	RSE
	Kcnc1	NOS	RSS	NOE	RSE
	Tnrc6a	NOS	RSS	NOE	RSE
	Sc4mol	NOS	RSS	NOE	RSE
	Pcmtd1	NOS	RSS	NOE	RSE
	Bhlhb5	NOS	RSS	NOE	RSE
	Slc1a1	NOS	RSS	NOE	RSE
	Polr2e	NOS	RSS	NOE	RSE
	Abcg1	NOS	RSS	NOE	RSE
	Pygb	NOS	RSS	NOE	RSE
	Nol4	NOS	RSS	NOE	RSE
	Edf1	NOS	RSS	NOE	RSE
	Prpf19	NOS	RSS	NOE	RSE
	Flrt3	NOS	RSS	NOE	RSE
	Lasp1	NOS	RSS	NOE	RSE
	2610037P13Rik	NOS	RSS	NOE	RSE
	Gars	NOS	RSS	NOE	RSE
	Thrap3	NOS	RSS	NOE	RSE
	2610024E20Rik	NOS	RSS	NOE	RSE
	Rftn2	NOS	RSS	NOE	RSE
	4931406I20Rik	NOS	RSS	NOE	RSE
	1200016B10Rik	NOS	RSS	NOE	RSE
	Cdc16	NOS	RSS	NOE	RSE
	C16orf91	NOS	RSS	NOE	RSE
	LOC386124	NOS	RSS	NOE	RSE
	Atp5f1	NOS	RSS	NOE	RSE
	Ncdn	NOS	RSS	NOE	RSE
	Kl	NOS	RSS	NOE	RSE
	Ndufaf5	NOS	RSS	NOE	RSE
	Gig	NOS	RSS	NOE	RSE
	Eef1e1	NOS	RSS	NOE	RSE
	Foxk1	NOS	RSS	NOE	RSE
	Abca3	NOS	RSS	NOE	RSE
	Nptxr	NOS	RSS	NOE	RSE
	Ankrd11	NOS	RSS	NOE	RSE
	Efcbp1	NOS	RSS	NOE	RSE
	Cnnm2	NOS	RSS	NOE	RSE
	Rras2	NOS	RSS	NOE	RSE
	Psma1	NOS	RSS	NOE	RSE
	C330021K24Rik	NOS	RSS	NOE	RSE
	Tnip1	NOS	RSS	NOE	RSE
	Slc20a1	NOS	RSS	NOE	RSE
	Oxct1	NOS	RSS	NOE	RSE
	Chchd6	NOS	RSS	NOE	RSE
	Rpl41	NOS	RSS	NOE	RSE
	Ube1x	NOS	RSS	NOE	RSE
	Dffa	NOS	RSS	NOE	RSE
	Ap3m1			NOE
	Ppp3ca	NOS	RSS	NOE	RSE
	Dctn6	NOS	RSS	NOE	RSE
	Atpbd1b	NOS	RSS	NOE	RSE
	Leprel2	NOS	RSS	NOE	RSE
	0610007P14Rik	NOS	RSS	NOE	RSE
	Sit1	NOS	RSS	NOE	RSE
	Ints3	NOS	RSS	NOE	RSE
	Ubtf	NOS	RSS	NOE	RSE
	Akt3	NOS	RSS	NOE	RSE
	Maob	NOS	RSS	NOE	RSE
	Celf4	NOS	RSS	NOE	RSE
	Bsg	NOS	RSS	NOE	RSE
	Ptp4a2	NOS	RSS	NOE	RSE
	Blcap	NOS	RSS	NOE	RSE
	Rad52	NOS	RSS	NOE	RSE
	Stk25	NOS	RSS	NOE	RSE
	Atp6v0a2	NOS	RSS	NOE	RSE
	Hexa	NOS	RSS	NOE	RSE
	Tceb3	NOS	RSS	NOE	RSE
	Btg1	NOS	RSS	NOE	RSE
	Rpl38	NOS	RSS	NOE	RSE
	Med24	NOS	RSS	NOE	RSE
	LOC382230	NOS	RSS	NOE	RSE
	Sypl	NOS	RSS	NOE	RSE
	5730410I19Rik	NOS	RSS	NOE	RSE
	6030439D06Rik	NOS	RSS	NOE	RSE
	Man2a1	NOS	RSS	NOE	RSE
	Slitrk1	NOS	RSS	NOE	RSE
	Cdc37l1	NOS	RSS	NOE	RSE
	Eef1d	NOS	RSS	NOE	RSE
	Mrpl43	NOS	RSS	NOE	RSE
	Parn	NOS	RSS	NOE	RSE
	5730437P09Rik	NOS	RSS	NOE	RSE
	Rpl27a	NOS	RSS	NOE	RSE
	Ptprt	NOS	RSS	NOE	RSE
	Cd63	NOS	RSS	NOE	RSE
	Cpeb3	NOS	RSS	NOE	RSE
	Inpp5f	NOS	RSS	NOE	RSE
	Rps12	NOS	RSS	NOE	RSE
	6530401D17Rik	NOS	RSS	NOE	RSE
	1110067D22Rik	NOS	RSS	NOE	RSE
	Atp6ap1	NOS	RSS	NOE	RSE
	Neurl	NOS	RSS	NOE	RSE
	2400009B08Rik	NOS	RSS	NOE	RSE
	Kif3a	NOS	RSS	NOE	RSE
	Ildr2	NOS	RSS	NOE	RSE
	Psmb10	NOS	RSS	NOE	RSE
	Snap91	NOS	RSS	NOE	RSE
	Mbp	NOS	RSS	NOE	RSE
	Nin	NOS	RSS	NOE	RSE
	Tomm7	NOS	RSS	NOE	RSE
	Arhgef3	NOS	RSS	NOE	RSE
	Gak	NOS	RSS	NOE	RSE
	Hspca	NOS	RSS	NOE	RSE
	Nsg2	NOS	RSS	NOE	RSE
	Txnl4a	NOS	RSS	NOE	RSE
	Sfrs10	NOS	RSS	NOE	RSE
	Dync2h1	NOS	RSS	NOE	RSE
	Hsd3b7	NOS	RSS	NOE	RSE
	Arid2	NOS	RSS	NOE	RSE
	Nptn	NOS	RSS	NOE	RSE
	Nsmce1	NOS	RSS	NOE	RSE
	Mterf	NOS	RSS	NOE	RSE
	Stx8	NOS	RSS	NOE	RSE
	Hist1h2ah	NOS	RSS	NOE	RSE
	9630025H16Rik	NOS		NOE
	Ccnt2	NOS	RSS	NOE	RSE
	BC004022	NOS	RSS	NOE	RSE
	2900064B18Rik	NOS	RSS	NOE	RSE
	Whsc2	NOS	RSS	NOE	RSE
	C20orf194	NOS	RSS	NOE	RSE
	Tro	NOS	RSS	NOE	RSE
	Os9	NOS	RSS	NOE	RSE
	Galk1	NOS	RSS	NOE	RSE
	Dcbld1	NOS	RSS	NOE	RSE
	Cdc42bpb	NOS	RSS	NOE	RSE
	Atpif1	NOS	RSS	NOE	RSE
	Hsp90b1	NOS	RSS	NOE	RSE
	Klhl22	NOS	RSS	NOE	RSE
	Aup1	NOS	RSS	NOE	RSE
	Txnip	NOS	RSS	NOE	RSE
	Gadd45gip1	NOS	RSS	NOE
	BC035295	NOS	RSS	NOE	RSE
	Pfkm	NOS	RSS	NOE	RSE
	Bace1	NOS	RSS	NOE	RSE
	Dnajc6	NOS	RSS	NOE	RSE
	Ptpns1	NOS	RSS	NOE	RSE
	Tshz1	NOS	RSS	NOE	RSE
	Wnk1	NOS	RSS	NOE	RSE
	Jun	NOS	RSS	NOE	RSE
	Fryl	NOS	RSS	NOE	RSE
	Carkd	NOS	RSS	NOE	RSE
	Hnrpul2	NOS	RSS	NOE	RSE
	Esd	NOS	RSS	NOE	RSE
	Capzb	NOS	RSS	NOE	RSE
	Arpc4	NOS	RSS	NOE	RSE
	Rreb1	NOS	RSS	NOE	RSE
	Rasa1	NOS	RSS	NOE	RSE
	Foxq1	NOS	RSS	NOE	RSE
	Scye1	NOS	RSS	NOE	RSE
	Rai12	NOS	RSS	NOE	RSE
	Pkia	NOS	RSS	NOE	RSE
	Trim26	NOS	RSS	NOE	RSE
	Insig2	NOS	RSS	NOE	RSE
	6330500D04Rik	NOS	RSS	NOE	RSE
	Ints10	NOS	RSS	NOE	RSE
	Kctd10	NOS	RSS	NOE	RSE
	Praf2	NOS	RSS	NOE	RSE
	4930402E16Rik	NOS	RSS	NOE	RSE
	Gpcpd1	NOS	RSS	NOE	RSE
	Pias4	NOS	RSS	NOE	RSE
	Fmip	NOS	RSS	NOE	RSE
	2410025L10Rik	NOS	RSS	NOE	RSE
	Bbs2	NOS	RSS	NOE	RSE
	Dclk1	NOS	RSS	NOE	RSE
	Igsf3	NOS	RSS	NOE	RSE
	Igf2	NOS	RSS	NOE	RSE
	Lbr	NOS	RSS	NOE	RSE
	Scn1b	NOS	RSS	NOE	RSE
	Ccdc127	NOS	RSS	NOE	RSE
	Nphp4	NOS	RSS	NOE	RSE
	Pfdn4	NOS	RSS	NOE	RSE
	Necap1	NOS	RSS	NOE	RSE
	Parl	NOS	RSS	NOE	RSE
	Zc3hc1	NOS	RSS	NOE	RSE
	Prkg1	NOS	RSS	NOE	RSE
	Vps26b	NOS	RSS	NOE	RSE
	Hipk2	NOS	RSS	NOE	RSE
	Matn4	NOS	RSS	NOE	RSE
	Glrb			NOE
	Serbp1	NOS	RSS	NOE	RSE
	Sesn3	NOS	RSS	NOE	RSE
	6330407J23Rik	NOS	RSS	NOE	RSE
	Mapk11	NOS	RSS	NOE	RSE
	Zfp30	NOS	RSS	NOE	RSE
	1110032A13Rik	NOS	RSS	NOE	RSE
	1700054N08Rik	NOS	RSS	NOE	RSE
	Rab1	NOS	RSS	NOE	RSE
	Pafah1b1	NOS	RSS	NOE	RSE
	1500034J01Rik	NOS	RSS	NOE	RSE
	Lsmd1	NOS	RSS	NOE	RSE
	Gpr83	NOS	RSS	NOE	RSE
	Lancl2	NOS	RSS	NOE	RSE
	Prepl	NOS	RSS	NOE	RSE
	Atpaf2	NOS	RSS	NOE	RSE
	Ephb1	NOS	RSS	NOE	RSE
	Dpysl2	NOS	RSS	NOE	RSE
	Spink8	NOS	RSS	NOE	RSE
	Setd5	NOS	RSS	NOE	RSE
	Xpnpep1	NOS	RSS	NOE	RSE
	Fkbp1a	NOS	RSS	NOE	RSE
	Ppp3r2	NOS	RSS	NOE	RSE
	Atp1b3	NOS	RSS	NOE	RSE
	1190004M23Rik	NOS	RSS	NOE	RSE
	Sostdc1	NOS	RSS	NOE	RSE
	Phka2	NOS	RSS	NOE	RSE
	Thop1	NOS	RSS	NOE	RSE
	Phf3	NOS	RSS	NOE	RSE
	Zfp467	NOS	RSS	NOE	RSE
	Whsc1	NOS	RSS	NOE	RSE
	2810449M09Rik	NOS	RSS	NOE	RSE
	Ank	NOS	RSS	NOE	RSE
	Poldip3	NOS	RSS	NOE	RSE
	3110047M12Rik	NOS	RSS	NOE	RSE
	Pwp2	NOS	RSS	NOE	RSE
	A230083H22Rik	NOS	RSS	NOE	RSE
	A630054L15Rik	NOS	RSS	NOE	RSE
	Rab5c	NOS	RSS	NOE	RSE
	Lrrc8d	NOS	RSS	NOE	RSE
	Tcea2	NOS	RSS	NOE	RSE
	Midn	NOS	RSS	NOE	RSE
	Nt5c3	NOS	RSS	NOE	RSE
	Foxk2	NOS	RSS	NOE	RSE
	Trpt1	NOS	RSS	NOE	RSE
	Prkar2b	NOS	RSS	NOE	RSE
	4732415M23Rik	NOS	RSS	NOE	RSE
	Stub1	NOS	RSS	NOE	RSE
	Bccip	NOS	RSS	NOE	RSE
	Zkscan6	NOS	RSS	NOE	RSE
	Map2k2	NOS	RSS	NOE	RSE
	Blom7a	NOS	RSS	NOE	RSE
	Tsen2	NOS	RSS	NOE	RSE
	Vprbp	NOS	RSS	NOE	RSE
	Ppp1r11	NOS	RSS	NOE	RSE
	1110049F12Rik	NOS	RSS	NOE	RSE
	Neo1			NOE
	Ankhd1	NOS	RSS	NOE	RSE
	Park7	NOS	RSS	NOE	RSE
	Tmem87b	NOS	RSS	NOE	RSE
	Zc2hc1a	NOS	RSS	NOE	RSE
	Vps33b	NOS	RSS	NOE	RSE
	Klhl24	NOS	RSS	NOE	RSE
	Rpl22l1			NOE
	Lemd2	NOS	RSS	NOE	RSE
	Calb1	NOS	RSS	NOE	RSE
	LOC380775	NOS	RSS	NOE	RSE
	C1qbp	NOS	RSS	NOE	RSE
	Gpr137	NOS	RSS	NOE	RSE
	Zswim1	NOS	RSS	NOE	RSE
	Mea1	NOS	RSS	NOE	RSE
	Esrra	NOS	RSS	NOE	RSE
	Zeb2	NOS	RSS	NOE	RSE
	Slc15a2	NOS	RSS	NOE	RSE
	Ccl27a	NOS	RSS	NOE	RSE
	Ccdc95	NOS	RSS	NOE	RSE
	Trak1	NOS	RSS	NOE	RSE
	Tgfbrap1	NOS	RSS	NOE	RSE
	Arfgef1	NOS	RSS	NOE	RSE
	Tmed7	NOS	RSS	NOE	RSE
	Cox15	NOS	RSS	NOE	RSE
	Cldn12	NOS	RSS	NOE	RSE
	Bcl11b	NOS	RSS	NOE	RSE
	Pik3c3	NOS	RSS	NOE	RSE
	Slc25a4	NOS	RSS	NOE	RSE
	Bscl2	NOS	RSS	NOE	RSE
	Gm132	NOS	RSS	NOE	RSE
	Snrpa1	NOS	RSS	NOE	RSE
	Gmppa	NOS	RSS	NOE	RSE
	Rps27l	NOS	RSS	NOE	RSE
	Meg3	NOS	RSS	NOE	RSE
	Mpp2	NOS	RSS	NOE	RSE
	Otub2	NOS	RSS	NOE	RSE
	Hsd17b12	NOS	RSS	NOE	RSE
	D1Ertd471e	NOS	RSS	NOE	RSE
	Apaf1	NOS	RSS	NOE	RSE
	Aldh3a2	NOS	RSS	NOE	RSE
	Mtor	NOS	RSS	NOE	RSE
	1110007M04Rik	NOS	RSS	NOE	RSE
	Cdk9	NOS	RSS	NOE	RSE
	Hs2st1	NOS	RSS	NOE	RSE
	AK039341	NOS	RSS	NOE	RSE
	Rpl13	NOS	RSS	NOE	RSE
	Ncoa1	NOS	RSS	NOE	RSE
	Slc7a6os	NOS		NOE	RSE
	Mapkap1	NOS	RSS	NOE	RSE
	Ubac2	NOS	RSS	NOE	RSE
	Vldlr	NOS	RSS	NOE	RSE
	Bat3	NOS	RSS	NOE	RSE
	Mat2a	NOS	RSS	NOE	RSE
	Map3k7ip2	NOS	RSS	NOE	RSE
	Etl4	NOS	RSS	NOE	RSE
	9530053I22Rik	NOS	RSS	NOE	RSE
	Tm9sf4	NOS	RSS	NOE	RSE
	Tspyl5	NOS	RSS	NOE	RSE
	Rhobtb2	NOS	RSS	NOE	RSE
	Cbr4	NOS	RSS	NOE	RSE
	Aco2	NOS	RSS	NOE	RSE
	Rnf181	NOS	RSS	NOE	RSE
	LOC385065	NOS	RSS	NOE	RSE
	Taok1	NOS	RSS	NOE	RSE
	5730472N09Rik	NOS	RSS	NOE	RSE
	Ppp2r1a	NOS	RSS	NOE	RSE
	Ppp1r9b	NOS	RSS	NOE	RSE
	Pcnp	NOS	RSS	NOE	RSE
	Mical2	NOS	RSS	NOE	RSE
	Prcc	NOS	RSS	NOE	RSE
	1110002N22Rik	NOS	RSS	NOE	RSE
	Tax1bp3	NOS	RSS	NOE	RSE
	Nedd4l	NOS	RSS	NOE	RSE
	Sntb2	NOS	RSS	NOE	RSE
	Neto2	NOS	RSS	NOE	RSE
	Ncstn	NOS	RSS	NOE	RSE
	Eif4a3	NOS	RSS	NOE	RSE
	Nxf1	NOS	RSS	NOE	RSE
	Solh	NOS	RSS	NOE	RSE
	Phf20l1	NOS	RSS	NOE	RSE
	Tmed4	NOS	RSS	NOE	RSE
	2810403D23Rik	NOS	RSS	NOE	RSE
	Rpo1-3	NOS	RSS	NOE	RSE
	EG226086	NOS	RSS	NOE	RSE
	5830411K21Rik	NOS	RSS	NOE	RSE
	Hmgcs2		RSS	NOE	RSE
	1110065P19Rik	NOS	RSS	NOE	RSE
	Arhgap29	NOS	RSS	NOE	RSE
	4930544G21Rik	NOS	RSS	NOE	RSE
	Tpst2	NOS	RSS	NOE	RSE
	Stat3	NOS	RSS	NOE	RSE
	Pogk	NOS	RSS	NOE	RSE
	Cox4nb	NOS	RSS	NOE	RSE
	Rps2	NOS	RSS	NOE	RSE
	Rnd2	NOS	RSS	NOE	RSE
	Cdca4	NOS	RSS	NOE	RSE
	Agl	NOS	RSS	NOE	RSE
	Gphn	NOS	RSS	NOE	RSE
	Psmd8	NOS	RSS	NOE	RSE
	Selt	NOS	RSS	NOE	RSE
	Abcf3	NOS	RSS	NOE	RSE
	Axl	NOS	RSS	NOE	RSE
	Tceb2	NOS	RSS	NOE	RSE
	Ndufv1	NOS	RSS	NOE	RSE
	LOC381173	NOS	RSS	NOE	RSE
	Supt5h	NOS	RSS	NOE	RSE
	D15Mgi27	NOS	RSS	NOE	RSE
	Nuak1	NOS	RSS	NOE	RSE
	1500009C09Rik	NOS	RSS	NOE	RSE
	Nhsl2	NOS	RSS	NOE	RSE
	Kdm6a	NOS	RSS	NOE	RSE
	BC046331	NOS	RSS	NOE	RSE
	2610003J06Rik	NOS	RSS	NOE	RSE
	Csrp2bp	NOS	RSS	NOE	RSE
	Mrps25	NOS	RSS	NOE	RSE
	Jkamp	NOS	RSS	NOE	RSE
	Zfp180	NOS	RSS	NOE	RSE
	Hsf1	NOS	RSS	NOE	RSE
	Ndufa6	NOS	RSS	NOE	RSE
	Apbb1	NOS	RSS	NOE	RSE
	Zcchc7	NOS	RSS	NOE	RSE
	Dnaja2	NOS	RSS	NOE	RSE
	Cyb5d2	NOS	RSS	NOE	RSE
	Tgs1	NOS	RSS	NOE	RSE
	Ehmt1	NOS	RSS	NOE	RSE
	Ccnt1	NOS	RSS	NOE	RSE
	Fam19a1	NOS	RSS	NOE	RSE
	Pi4k2a	NOS	RSS	NOE	RSE
	Plrg1	NOS	RSS	NOE	RSE
	Chmp4b	NOS	RSS	NOE	RSE
	Rapgef5	NOS	RSS	NOE	RSE
	Adam23	NOS	RSS	NOE	RSE
	C030002B11Rik	NOS	RSS	NOE	RSE
	Pdzd11	NOS	RSS	NOE	RSE
	Tef	NOS	RSS	NOE	RSE
	Zfp289	NOS	RSS	NOE	RSE
	LOC381199	NOS	RSS	NOE	RSE
	Lynx1	NOS	RSS	NOE	RSE
	Lamp2	NOS	RSS	NOE	RSE
	9430064K01Rik	NOS	RSS	NOE	RSE
	D930029E11Rik	NOS	RSS	NOE	RSE
	Dennd1a	NOS	RSS	NOE	RSE
	Pdlim4	NOS	RSS	NOE	RSE
	Ipo7	NOS	RSS	NOE	RSE
	Sfrs9	NOS	RSS	NOE	RSE
	C030025P15Rik	NOS	RSS	NOE	RSE
	LOC386112	NOS	RSS	NOE	RSE
	Rnf25	NOS	RSS	NOE	RSE
	Msl2l1	NOS		NOE
	Zmpste24	NOS	RSS	NOE	RSE
	Suclg1	NOS	RSS	NOE	RSE
	Hn1	NOS	RSS	NOE	RSE
	1500011K16Rik	NOS	RSS	NOE	RSE
	Mmrn2	NOS	RSS	NOE	RSE
	Cntnap2	NOS	RSS	NOE	RSE
	Ube2b	NOS	RSS	NOE	RSE
	Rgs7	NOS	RSS	NOE	RSE
	Camkv	NOS	RSS	NOE	RSE
	Tdrd3	NOS	RSS	NOE	RSE
	Zranb2	NOS	RSS	NOE	RSE
	Ahcyl1	NOS	RSS	NOE	RSE
	Rasgrp1	NOS	RSS	NOE	RSE
	Grasp	NOS	RSS	NOE	RSE
	AI481316	NOS	RSS	NOE	RSE
	Heatr1	NOS	RSS	NOE	RSE
	LOC230959	NOS	RSS	NOE	RSE
	Set	NOS	RSS	NOE	RSE
	4932415G12Rik	NOS	RSS	NOE	RSE
	1700030K09Rik	NOS	RSS	NOE	RSE
	Anks1b	NOS	RSS	NOE	RSE
	Fam19a2	NOS	RSS	NOE	RSE
	Gdi2	NOS	RSS	NOE	RSE
	Lin7a	NOS	RSS	NOE	RSE
	Whsc1l1	NOS	RSS	NOE	RSE
	Keap1	NOS	RSS	NOE	RSE
	Paqr4	NOS	RSS	NOE	RSE
	Tusc1	NOS	RSS	NOE	RSE
	Glrx2	NOS	RSS	NOE	RSE
	C2orf21	NOS	RSS	NOE	RSE
	Kndc1	NOS	RSS	NOE	RSE
	AW549877	NOS	RSS	NOE	RSE
	1500041N16Rik	NOS	RSS	NOE	RSE
	Tmem88b	NOS	RSS	NOE	RSE
	Runx1t1	NOS	RSS	NOE	RSE
	Tpst1	NOS	RSS	NOE	RSE
	Vdac2	NOS	RSS	NOE	RSE
	C5orf32	NOS	RSS	NOE	RSE
	Atxn2	NOS	RSS	NOE	RSE
	Scrg1	NOS	RSS	NOE	RSE
	Pigz	NOS	RSS	NOE	RSE
	Pnck	NOS	RSS	NOE	RSE
	Pnkd	NOS	RSS	NOE	RSE
	Ocrl	NOS	RSS	NOE	RSE
	Ddx54	NOS	RSS	NOE	RSE
	Pbx2	NOS	RSS	NOE	RSE
	Tpp2			NOE
	Adrbk2	NOS	RSS	NOE	RSE
	D030074E01Rik	NOS	RSS	NOE	RSE
	Icmt	NOS	RSS	NOE	RSE
	Kctd12	NOS	RSS	NOE	RSE
	Fam102a	NOS	RSS	NOE	RSE
	Timp4	NOS	RSS	NOE	RSE
	1110007C02Rik	NOS	RSS	NOE	RSE
	Scamp5	NOS	RSS	NOE	RSE
	Zwint	NOS	RSS	NOE	RSE
	E130014H10Rik	NOS	RSS	NOE	RSE
	Dgkg	NOS	RSS	NOE	RSE
	Nrsn2	NOS	RSS	NOE	RSE
	Pkm2	NOS	RSS	NOE	RSE
	Mau2	NOS	RSS	NOE	RSE
	Stk24	NOS	RSS	NOE	RSE
	Nol5	NOS	RSS	NOE	RSE
	Pla2g12a	NOS	RSS	NOE	RSE
	Exosc1	NOS	RSS	NOE	RSE
	Prkrir	NOS	RSS	NOE	RSE
	Dexi	NOS	RSS	NOE	RSE
	Scand1	NOS	RSS	NOE	RSE
	Acss2	NOS	RSS	NOE	RSE
	Ldb1	NOS	RSS	NOE	RSE
	Epc1	NOS	RSS	NOE	RSE
	Ppig	NOS	RSS	NOE	RSE
	Ssfa2	NOS	RSS	NOE	RSE
	Gdap1l1	NOS	RSS	NOE	RSE
	Centb5	NOS	RSS	NOE	RSE
	Abcc5	NOS	RSS	NOE	RSE
	Commd1	NOS	RSS	NOE	RSE
	Frs2	NOS	RSS	NOE	RSE
	Nr1d1	NOS	RSS	NOE	RSE
	Nagk	NOS	RSS	NOE	RSE
	Zfyve21	NOS	RSS	NOE	RSE
	Pcbp1	NOS	RSS	NOE	RSE
	B230308P20Rik	NOS	RSS	NOE	RSE
	A830039N02Rik	NOS	RSS	NOE	RSE
	Cebpg	NOS	RSS	NOE	RSE
	Trpc4ap	NOS	RSS	NOE	RSE
	Rbm3	NOS	RSS	NOE	RSE
	C030003D03Rik	NOS	RSS	NOE	RSE
	Phb2	NOS	RSS	NOE	RSE
	Zfp664	NOS	RSS	NOE	RSE
	Gpx8	NOS	RSS	NOE	RSE
	B3galnt2			NOE
	Akap9	NOS	RSS	NOE	RSE
	Raly	NOS	RSS	NOE	RSE
	Mal	NOS	RSS	NOE	RSE
	D930048N14Rik	NOS	RSS	NOE	RSE
	Krit1			NOE
	LOC382796	NOS	RSS	NOE	RSE
	Rbl2	NOS	RSS	NOE	RSE
	Ipo9	NOS	RSS	NOE	RSE
	Tmem43	NOS	RSS	NOE	RSE
	Pias1	NOS	RSS	NOE	RSE
	Cachd1	NOS	RSS	NOE	RSE
	Igfbp7	NOS	RSS	NOE	RSE
	Rit2	NOS	RSS	NOE	RSE
	Rtn4rl1	NOS	RSS	NOE	RSE
	Sema4b	NOS	RSS	NOE	RSE
	Gkap1	NOS	RSS	NOE	RSE
	C230078M14Rik	NOS	RSS	NOE	RSE
	Tpi1	NOS	RSS	NOE	RSE
	Wdr42a	NOS	RSS	NOE	RSE
	Ndufb9	NOS	RSS	NOE	RSE
	Mrpl3	NOS	RSS	NOE	RSE
	Gja1	NOS	RSS	NOE	RSE
	Adprh	NOS	RSS	NOE	RSE
	Snrpg	NOS	RSS	NOE	RSE
	Dab1	NOS	RSS	NOE	RSE
	9030425P06Rik	NOS	RSS	NOE	RSE
	Mast3	NOS	RSS	NOE	RSE
	Slc25a27	NOS	RSS	NOE	RSE
	Dzank1	NOS	RSS	NOE	RSE
	Dynll2	NOS	RSS	NOE	RSE
	Fsd1l	NOS	RSS	NOE	RSE
	Ptprd	NOS	RSS	NOE	RSE
	Clcn3	NOS	RSS	NOE	RSE
	Ankzf1	NOS	RSS	NOE	RSE
	Pi4kb	NOS	RSS	NOE	RSE
	Efr3a	NOS	RSS	NOE	RSE
	Pdgfa	NOS	RSS	NOE	RSE
	Chd8	NOS	RSS	NOE	RSE
	Mras	NOS	RSS	NOE	RSE
	Tgoln1	NOS	RSS	NOE	RSE
	Kiaa1841	NOS	RSS	NOE	RSE
	2010309L07Rik	NOS	RSS	NOE	RSE
	Kctd20	NOS	RSS	NOE	RSE
	Dnajc8	NOS	RSS	NOE	RSE
	Slc9a2	NOS	RSS	NOE	RSE
	6720467C03Rik	NOS	RSS	NOE	RSE
	43358	NOS	RSS	NOE	RSE
	Ankrd16	NOS	RSS	NOE	RSE
	Vti1b	NOS	RSS	NOE	RSE
	Plxnb2	NOS	RSS	NOE	RSE
	Bxdc5	NOS	RSS	NOE	RSE
	Hap1	NOS	RSS	NOE	RSE
	Man2a2	NOS	RSS	NOE	RSE
	Adk	NOS	RSS	NOE	RSE
	Wsb1	NOS	RSS	NOE	RSE
	Iqsec3	NOS	RSS	NOE	RSE
	Adora1	NOS	RSS	NOE	RSE
	Max	NOS	RSS	NOE	RSE
	Caprin1	NOS	RSS	NOE	RSE
	Idh3b	NOS	RSS	NOE	RSE
	Pcdh9	NOS	RSS	NOE	RSE
	Pdia6	NOS	RSS	NOE	RSE
	D330001F17Rik	NOS	RSS	NOE	RSE
	Rabl2a	NOS	RSS	NOE	RSE
	Rpl30	NOS	RSS	NOE	RSE
	Tceb1	NOS	RSS	NOE	RSE
	Timm17b	NOS	RSS	NOE	RSE
	Bdh1	NOS	RSS	NOE	RSE
	Camta2	NOS	RSS	NOE	RSE
	LOC386486	NOS	RSS	NOE	RSE
	Idh3a	NOS	RSS	NOE	RSE
	Fpgt	NOS	RSS	NOE	RSE
	Rfc1	NOS	RSS	NOE	RSE
	Scyl1	NOS	RSS	NOE	RSE
	Dom3z	NOS	RSS	NOE	RSE
	Nlk	NOS	RSS	NOE	RSE
	Hddc2	NOS	RSS	NOE	RSE
	Usp19	NOS	RSS	NOE	RSE
	Gprasp1	NOS	RSS	NOE	RSE
	Psat1	NOS	RSS	NOE	RSE
	Cntn1	NOS	RSS	NOE	RSE
	Gosr2	NOS	RSS	NOE	RSE
	Centd1	NOS	RSS	NOE	RSE
	Ypel4	NOS	RSS	NOE	RSE
	Smpd3	NOS	RSS	NOE	RSE
	Sft2d3	NOS	RSS	NOE	RSE
	Gspt1	NOS	RSS	NOE	RSE
	Mcm4	NOS	RSS	NOE	RSE
	6720458F09Rik	NOS	RSS	NOE	RSE
	Ktelc1	NOS	RSS	NOE	RSE
	Cinp	NOS	RSS	NOE	RSE
	Gas5	NOS	RSS	NOE	RSE
	Ifitm3	NOS	RSS	NOE	RSE
	Camk2n2	NOS	RSS	NOE	RSE
	Rgl1	NOS	RSS	NOE	RSE
	Dennd3	NOS	RSS	NOE	RSE
	Prkdc	NOS	RSS	NOE	RSE
	Arfgef2			NOE
	Hsbp1	NOS	RSS	NOE	RSE
	Apoa1bp	NOS	RSS	NOE	RSE
	1810035L17Rik	NOS	RSS	NOE	RSE
	Fam49a	NOS	RSS	NOE	RSE
	Klf7	NOS	RSS	NOE	RSE
	Rps27a	NOS	RSS	NOE	RSE
	Hspa5bp1	NOS	RSS	NOE	RSE
	Chmp7	NOS	RSS	NOE	RSE
	Limk1	NOS	RSS	NOE	RSE
	Dnajc5	NOS	RSS	NOE	RSE
	Auts2	NOS	RSS	NOE	RSE
	Ppp5c	NOS	RSS	NOE	RSE
	Rhob	NOS	RSS	NOE	RSE
	Zc3h14	NOS	RSS	NOE	RSE
	Dnm1l	NOS	RSS	NOE	RSE
	Pebp1	NOS	RSS	NOE	RSE
	2310007H09Rik	NOS	RSS	NOE	RSE
	Prkcd	NOS	RSS	NOE	RSE
	Zfand2b	NOS	RSS	NOE	RSE
	9330107J05Rik	NOS	RSS	NOE	RSE
	Trrap			NOE
	Celf2	NOS	RSS	NOE	RSE
	Usp47	NOS	RSS	NOE	RSE
	2700094K13Rik	NOS	RSS	NOE	RSE
	1700109H08Rik	NOS	RSS	NOE	RSE
	Als2	NOS	RSS	NOE	RSE
	Mipep	NOS	RSS	NOE	RSE
	Med8	NOS	RSS	NOE	RSE
	Dgkh			NOE
	Lsm7	NOS	RSS	NOE	RSE
	Gripap1	NOS	RSS	NOE	RSE
	9330177P18Rik	NOS	RSS	NOE	RSE
	Jundm2	NOS	RSS	NOE	RSE
	Prep	NOS	RSS	NOE	RSE
	Zcchc14	NOS	RSS	NOE	RSE
	Perq1	NOS	RSS	NOE	RSE
	Mrp127	NOS	RSS	NOE	RSE
	Lrfn2	NOS	RSS	NOE	RSE
	Tacc2	NOS	RSS	NOE	RSE
	Chst15	NOS	RSS	NOE	RSE
	Ddx50	NOS	RSS	NOE	RSE
	4930563E22Rik	NOS	RSS	NOE	RSE
	Vps13b	NOS	RSS	NOE	RSE
	4732435N03Rik	NOS	RSS	NOE	RSE
	Gng3	NOS	RSS	NOE	RSE
	Myh9	NOS	RSS	NOE	RSE
	Mrps7	NOS	RSS	NOE	RSE
	Asna1	NOS	RSS	NOE	RSE
	Chd3	NOS	RSS	NOE	RSE
	Psmd1	NOS	RSS	NOE	RSE
	Bhlhe40	NOS	RSS	NOE	RSE
	Gstz1	NOS	RSS	NOE	RSE
	1200015A19Rik	NOS	RSS	NOE	RSE
	Ccdc43	NOS	RSS	NOE	RSE
	Apxl	NOS	RSS	NOE	RSE
	Mfsd2	NOS	RSS	NOE	RSE
	Glt8d1	NOS	RSS	NOE	RSE
	Dixdc1			NOE
	Cyp7b1	NOS	RSS	NOE	RSE
	Slc1a3	NOS	RSS	NOE	RSE
	Ly6e	NOS	RSS	NOE	RSE
	Cecr6	NOS	RSS	NOE	RSE
	Nipbl	NOS	RSS	NOE	RSE
	Otub1	NOS	RSS	NOE	RSE
	Brox	NOS	RSS	NOE	RSE
	Gtpbp3	NOS	RSS	NOE	RSE
	Lrrc40	NOS	RSS	NOE	RSE
	Mmadhc	NOS	RSS	NOE	RSE
	B130052P14Rik	NOS	RSS	NOE	RSE
	9030607L17Rik	NOS	RSS	NOE	RSE
	Tjp2	NOS	RSS	NOE	RSE
	Alkbh6	NOS	RSS	NOE	RSE
	2310007A19Rik	NOS	RSS	NOE	RSE
	Fgf10	NOS	RSS	NOE	RSE
	Fgfr1op2	NOS	RSS	NOE	RSE
	1810037C20Rik	NOS	RSS	NOE	RSE
	43348	NOS	RSS	NOE	RSE
	Dtwd1	NOS	RSS	NOE	RSE
	Trmt1l	NOS	RSS	NOE	RSE
	Rab28	NOS	RSS	NOE	RSE
	Cstf2	NOS	RSS	NOE	RSE
	Hnrpl	NOS	RSS	NOE	RSE
	Mapk14	NOS	RSS	NOE	RSE
	Snx10	NOS	RSS	NOE	RSE
	Faf1	NOS	RSS	NOE	RSE
	Ap3s1	NOS	RSS	NOE	RSE
	Zfx	NOS	RSS	NOE
	Sec61g	NOS	RSS	NOE	RSE
	C630013B14Rik	NOS	RSS	NOE	RSE
	Ptges3	NOS	RSS	NOE	RSE
	Atl2	NOS	RSS	NOE	RSE
	Nrxn3	NOS	RSS	NOE	RSE
	Uhmk1	NOS	RSS	NOE	RSE
	C730025P13Rik	NOS	RSS	NOE	RSE
	Sfrs3	NOS	RSS	NOE	RSE
	S100a13	NOS	RSS	NOE	RSE
	Ppid	NOS	RSS	NOE	RSE
	Wac	NOS	RSS	NOE	RSE
	ENSMUSG00000052811	NOS	RSS	NOE	RSE
	Aars	NOS	RSS	NOE	RSE
	Nrgn	NOS	RSS	NOE	RSE
	Gtf3c2	NOS	RSS	NOE	RSE
	Irgq	NOS	RSS	NOE	RSE
	Alg6	NOS	RSS	NOE	RSE
	Hnrpc	NOS	RSS	NOE	RSE
	Pde8a	NOS	RSS	NOE	RSE
	Haghl	NOS	RSS	NOE	RSE
	Exosc10	NOS	RSS	NOE	RSE
	Lgals8	NOS	RSS	NOE	RSE
	Ube2e1	NOS	RSS	NOE	RSE
	Jmjd6	NOS	RSS	NOE	RSE
	Pik3cb	NOS	RSS	NOE	RSE
	Klhdc10	NOS	RSS	NOE	RSE
	Larp4	NOS	RSS	NOE	RSE
	Tacc1	NOS	RSS	NOE	RSE
	Rars	NOS	RSS	NOE	RSE
	Neu1	NOS	RSS	NOE	RSE
	C330006A16Rik	NOS	RSS	NOE	RSE
	43164	NOS	RSS	NOE	RSE
	Cdkl2	NOS	RSS	NOE	RSE
	Tppp3	NOS	RSS	NOE	RSE
	Dnm1	NOS	RSS	NOE	RSE
	Bcl11b	NOS	RSS	NOE	RSE
	EG382843	NOS	RSS	NOE	RSE
	H2afx	NOS	RSS	NOE	RSE
	Rbfox2	NOS	RSS	NOE	RSE
	Rnf11	NOS	RSS	NOE	RSE
	Hbb-b1	NOS	RSS	NOE	RSE
	Cnrip1	NOS	RSS	NOE	RSE
	Ndufs3	NOS	RSS	NOE	RSE
	Pgls	NOS	RSS	NOE	RSE
	Anp32e	NOS	RSS	NOE	RSE
	Grik2	NOS		NOE	RSE
	Rnf40	NOS	RSS	NOE	RSE
	Cacna1g	NOS	RSS	NOE
	Rhbdd2	NOS	RSS	NOE	RSE
	Nmnat2	NOS	RSS	NOE	RSE
	9030419F21Rik	NOS	RSS	NOE	RSE
	Mbnl1	NOS	RSS	NOE	RSE
	Sfrs17b	NOS	RSS	NOE	RSE
	Rbak	NOS	RSS	NOE	RSE
	1810034K20Rik	NOS	RSS	NOE	RSE
	LOC236371	NOS	RSS	NOE	RSE
	Ccar1	NOS	RSS	NOE	RSE
	Nkrf	NOS	RSS	NOE	RSE
	Fbxo25	NOS	RSS	NOE	RSE
	Rabl3	NOS	RSS	NOE	RSE
	AU040320	NOS	RSS	NOE	RSE
	Plxna2	NOS	RSS	NOE	RSE
	Zfp46	NOS	RSS	NOE	RSE
	Rsrc1	NOS	RSS	NOE	RSE
	Pqbp1	NOS	RSS	NOE	RSE
	C78339	NOS	RSS	NOE	RSE
	Asns	NOS	RSS	NOE	RSE
	Fbxw7	NOS	RSS	NOE	RSE
	Mgrn1	NOS	RSS	NOE	RSE
	Tmem141	NOS	RSS	NOE	RSE
	Tmem169	NOS	RSS	NOE	RSE
	Mcc	NOS	RSS	NOE	RSE
	Rit1	NOS	RSS	NOE	RSE
	Kiaa1147	NOS	RSS	NOE	RSE
	D930033H10Rik	NOS	RSS	NOE	RSE
	Peli1	NOS	RSS	NOE	RSE
	Atp5k	NOS	RSS	NOE	RSE
	Sel1h	NOS	RSS	NOE	RSE
	Tmem85	NOS	RSS	NOE	RSE
	Fastk	NOS	RSS	NOE	RSE
	D030070L09Rik	NOS	RSS	NOE	RSE
	C920004C08Rik	NOS	RSS	NOE	RSE
	Tmem87a	NOS	RSS	NOE	RSE
	Mcu	NOS	RSS	NOE	RSE
	Sox18			NOE
	Rpl12	NOS	RSS	NOE	RSE
	Kcnip4	NOS	RSS	NOE	RSE
	6620401M08Rik	NOS	RSS	NOE	RSE
	E330018D03Rik	NOS	RSS	NOE	RSE
	Cluap1	NOS	RSS	NOE	RSE
	Vps53	NOS	RSS	NOE	RSE
	Chst8	NOS	RSS	NOE	RSE
	Fkbp9	NOS	RSS	NOE	RSE
	1810007P19Rik	NOS	RSS	NOE	RSE
	Hebp1	NOS	RSS	NOE	RSE
	Mrps18a	NOS	RSS	NOE	RSE
	3110031B13Rik	NOS	RSS	NOE	RSE
	Eif3f	NOS	RSS	NOE	RSE
	Arhgap1	NOS	RSS	NOE	RSE
	Erc2	NOS	RSS	NOE	RSE
	Cds2	NOS	RSS	NOE	RSE
	Plekhb2	NOS	RSS	NOE	RSE
	Mtdh	NOS	RSS	NOE	RSE
	5730427M17Rik	NOS	RSS	NOE	RSE
	Rpl15	NOS	RSS	NOE	RSE
	Ryr3	NOS	RSS	NOE	RSE
	Lamtor4	NOS	RSS	NOE	RSE
	Susd4	NOS	RSS	NOE	RSE
	Cramp1l	NOS	RSS	NOE	RSE
	Ubl4	NOS	RSS	NOE	RSE
	Wapal	NOS	RSS	NOE	RSE
	Rab24	NOS	RSS	NOE	RSE
	Hey1	NOS	RSS	NOE	RSE
	2610015P09Rik	NOS	RSS	NOE	RSE
	Pno1	NOS	RSS	NOE	RSE
	Chd5	NOS	RSS	NOE	RSE
	4932417H02Rik	NOS	RSS	NOE	RSE
	Ypel5	NOS	RSS	NOE	RSE
	Qars	NOS	RSS	NOE	RSE
	1110007L15Rik	NOS	RSS	NOE	RSE
	Nsdhl	NOS	RSS	NOE	RSE
	Sesn1	NOS	RSS	NOE	RSE
	Plekhb1	NOS	RSS	NOE	RSE
	2210011G09Rik	NOS	RSS	NOE	RSE
	Calu	NOS	RSS	NOE	RSE
	C630025L14	NOS	RSS	NOE	RSE
	Cyfip2	NOS	RSS	NOE	RSE
	Sirt7	NOS	RSS	NOE	RSE
	Enah	NOS	RSS	NOE	RSE
	Arl2bp	NOS	RSS	NOE	RSE
	Slc25a3	NOS	RSS	NOE	RSE
	Ppp1ca	NOS	RSS	NOE	RSE
	Notch1	NOS	RSS	NOE	RSE
	6030443O07Rik	NOS	RSS	NOE	RSE
	Rps4y2		RSS	NOE	RSE
	Flot1	NOS	RSS	NOE	RSE
	Prdm2	NOS	RSS	NOE	RSE
	Ctcf	NOS	RSS	NOE	RSE
	Ak3	NOS	RSS	NOE	RSE
	Ogfrl1	NOS	RSS	NOE	RSE
	Pib5pa	NOS	RSS	NOE	RSE
	AI504432	NOS	RSS	NOE	RSE
	Ppt1	NOS	RSS	NOE	RSE
	Negr1	NOS	RSS	NOE	RSE
	Kit	NOS	RSS	NOE	RSE
	Zcchc12	NOS	RSS	NOE	RSE
	Bub3	NOS	RSS	NOE	RSE
	Pick1	NOS	RSS	NOE	RSE
	Arf2	NOS	RSS	NOE	RSE
	Cacnb2		RSS	NOE
	Eif3g	NOS	RSS	NOE	RSE
	Fn3k	NOS	RSS	NOE	RSE
	Kif1b	NOS	RSS	NOE	RSE
	Tle1	NOS	RSS	NOE	RSE
	Rpl7l1	NOS	RSS	NOE	RSE
	Specc1	NOS	RSS	NOE	RSE
	Golga3	NOS	RSS	NOE	RSE
	5330431N19Rik	NOS	RSS	NOE	RSE
	Ogdh	NOS	RSS	NOE	RSE
	3110002H16Rik	NOS	RSS	NOE	RSE
	Ndufaf1	NOS	RSS	NOE	RSE
	Golm1	NOS	RSS	NOE	RSE
	Psmb5	NOS	RSS	NOE	RSE
	Tegt	NOS	RSS	NOE	RSE
	Rfng	NOS	RSS	NOE	RSE
	Psmb4	NOS	RSS	NOE	RSE
	Scamp1	NOS	RSS	NOE	RSE
	Kctd1	NOS	RSS	NOE	RSE
	Setd3	NOS	RSS	NOE	RSE
	Comt	NOS	RSS	NOE	RSE
	Rab31	NOS	RSS	NOE	RSE
	Igsf21	NOS	RSS	NOE	RSE
	Eif2s2	NOS	RSS	NOE	RSE
	Rnf165	NOS	RSS	NOE	RSE
	Dlgap4	NOS	RSS	NOE	RSE
	Sult4a1	NOS	RSS	NOE	RSE
	Micall1	NOS	RSS	NOE	RSE
	Lims2	NOS	RSS	NOE	RSE
	Sdhaf4	NOS	RSS	NOE	RSE
	Ednrb	NOS	RSS	NOE	RSE
	Slc19a2	NOS	RSS	NOE	RSE
	Golt1b	NOS	RSS	NOE	RSE
	Epb4.1l1	NOS	RSS	NOE	RSE
	Il16	NOS	RSS	NOE	RSE
	Ttll7	NOS	RSS	NOE	RSE
	Gna11	NOS	RSS	NOE	RSE
	Pop7	NOS	RSS	NOE	RSE
	Rbck1	NOS	RSS	NOE	RSE
	Daxx	NOS	RSS	NOE	RSE
	Plvap	NOS	RSS	NOE	RSE
	Fbxl17	NOS	RSS	NOE	RSE
	Csmd3	NOS	RSS	NOE	RSE
	Pcdhb3	NOS	RSS	NOE	RSE
	Dmd	NOS	RSS	NOE	RSE
	Sgms1	NOS	RSS	NOE	RSE
	D11Wsu99e	NOS	RSS	NOE	RSE
	Irf2bp2			NOE
	Mtch1	NOS	RSS	NOE	RSE
	Lppr5	NOS	RSS	NOE	RSE
	Sez6l	NOS	RSS	NOE	RSE
	Cand1	NOS	RSS	NOE	RSE
	Cnot2	NOS	RSS	NOE	RSE
	5133401N09Rik	NOS	RSS	NOE	RSE
	1700019E19Rik	NOS	RSS	NOE	RSE
	Vps26	NOS	RSS	NOE	RSE
	3222402P14Rik	NOS	RSS	NOE	RSE
	Lxn	NOS	RSS	NOE	RSE
	Cox7c	NOS	RSS	NOE	RSE
	Prkar1a	NOS	RSS	NOE	RSE
	Ap2m1	NOS	RSS	NOE	RSE
	Bcar1	NOS	RSS	NOE	RSE
	Nbl1	NOS	RSS	NOE	RSE
	Extl1	NOS	RSS	NOE	RSE
	B4galnt1	NOS	RSS	NOE	RSE
	Llgl1	NOS	RSS	NOE	RSE
	4930564D15Rik	NOS	RSS	NOE	RSE
	Tnik	NOS	RSS	NOE	RSE
	Gfod1	NOS	RSS	NOE	RSE
	Dhx36	NOS	RSS	NOE	RSE
	Dctn5	NOS	RSS	NOE	RSE
	Per2	NOS	RSS	NOE	RSE
	Gucy1a3	NOS	RSS	NOE	RSE
	Rshl2a	NOS	RSS	NOE	RSE
	C130022K22Rik	NOS	RSS	NOE	RSE
	Dgke		RSS	NOE	RSE
	BC055107	NOS	RSS	NOE	RSE
	Nfkb1	NOS	RSS	NOE	RSE
	Prr8	NOS	RSS	NOE	RSE
	Bex2	NOS	RSS	NOE	RSE
	Ctu2	NOS	RSS	NOE	RSE
	Ppp1cb	NOS	RSS	NOE	RSE
	Stx1a	NOS	RSS	NOE	RSE
	Luzp2	NOS	RSS	NOE	RSE
	Rab36	NOS	RSS	NOE	RSE
	Rbbp7	NOS	RSS	NOE	RSE
	Stt3b	NOS	RSS	NOE	RSE
	Tpr	NOS	RSS	NOE	RSE
	D2Bwg1335e	NOS	RSS	NOE	RSE
	Gtf2i	NOS	RSS	NOE	RSE
	Pou6f1	NOS	RSS	NOE	RSE
	Creg2	NOS	RSS	NOE	RSE
	Prdm4	NOS	RSS	NOE	RSE
	Rab6ip1	NOS	RSS	NOE	RSE
	LOC380682	NOS	RSS	NOE	RSE
	Nudt19	NOS	RSS	NOE	RSE
	Ccng1	NOS	RSS	NOE	RSE
	Gga3	NOS	RSS	NOE	RSE
	Klhl26	NOS	RSS	NOE	RSE
	Brap	NOS	RSS	NOE	RSE
	Unc80	NOS	RSS	NOE	RSE
	Ube2o	NOS	RSS	NOE	RSE
	C030033M12Rik	NOS	RSS	NOE	RSE
	Ipcef1	NOS	RSS	NOE	RSE
	Bud31	NOS	RSS	NOE	RSE
	Nol11	NOS	RSS	NOE	RSE
	Ptplad1	NOS	RSS	NOE	RSE
	A230062G08Rik	NOS	RSS	NOE	RSE
	C16orf45	NOS	RSS	NOE	RSE
	LOC270186	NOS	RSS	NOE	RSE
	Fubp3	NOS	RSS	NOE	RSE
	Rpl3	NOS	RSS	NOE	RSE
	LOC234360	NOS	RSS	NOE	RSE
	Brwd2	NOS	RSS	NOE	RSE
	LOC382087	NOS	RSS	NOE	RSE
	LOC380737	NOS	RSS	NOE	RSE
	Amd1	NOS	RSS	NOE	RSE
	Utp6	NOS	RSS	NOE	RSE
	Hnrnpa1	NOS	RSS	NOE	RSE
	Nudt21	NOS	RSS	NOE	RSE
	Als2cr4	NOS	RSS	NOE	RSE
	Prkcsh	NOS	RSS	NOE	RSE
	Gabrb1	NOS	RSS	NOE	RSE
	Krtcap2	NOS	RSS	NOE	RSE
	6430537I21Rik	NOS	RSS	NOE	RSE
	Fgf13	NOS	RSS	NOE	RSE
	Slc35b1	NOS	RSS	NOE	RSE
	E430013K19Rik	NOS	RSS	NOE	RSE
	Hist2h2aa1	NOS	RSS	NOE	RSE
	Hrbl	NOS	RSS	NOE	RSE
	G6pc3	NOS	RSS	NOE	RSE
	Herc3	NOS	RSS	NOE	RSE
	Ugcgl1	NOS	RSS	NOE	RSE
	Kiaa0368	NOS	RSS	NOE	RSE
	Rab3a	NOS	RSS	NOE	RSE
	Cds1	NOS	RSS	NOE	RSE
	Sepx1			NOE
	Ccdc91	NOS	RSS	NOE	RSE
	Ube2n	NOS	RSS	NOE	RSE
	Asah3l			NOE
	Exoc8	NOS	RSS	NOE	RSE
	Coro2b	NOS	RSS	NOE	RSE
	Ets2	NOS	RSS	NOE	RSE
	Psma3	NOS	RSS	NOE	RSE
	Cbln1	NOS	RSS	NOE	RSE
	Kif21a	NOS	RSS	NOE	RSE
	LOC381749	NOS	RSS	NOE	RSE
	Extl3	NOS	RSS	NOE	RSE
	Tlk1	NOS	RSS	NOE	RSE
	Hapln4	NOS	RSS	NOE	RSE
	Rnpepl1	NOS	RSS	NOE	RSE
	Elovl5	NOS	RSS	NOE	RSE
	Gdf10	NOS	RSS	NOE	RSE
	Fah	NOS	RSS	NOE	RSE
	Dync1li2	NOS	RSS	NOE	RSE
	Tmem30a	NOS	RSS	NOE	RSE
	Rabgap1	NOS	RSS	NOE	RSE
	Dut	NOS	RSS	NOE	RSE
	Gabrg2	NOS	RSS	NOE	RSE
	Masp1	NOS	RSS	NOE	RSE
	Cyb5r3	NOS	RSS	NOE	RSE
	Manea	NOS	RSS	NOE	RSE
	Tgm2	NOS	RSS	NOE	RSE
	Slc7a10	NOS	RSS	NOE	RSE
	Macf1	NOS	RSS	NOE	RSE
	Nol14	NOS	RSS	NOE	RSE
	Parp1	NOS	RSS	NOE	RSE
	Rexo2	NOS	RSS	NOE	RSE
	Sec61b	NOS	RSS	NOE	RSE
	Fscn1	NOS	RSS	NOE	RSE
	BC029214	NOS	RSS	NOE	RSE
	Ust	NOS	RSS	NOE	RSE
	Gpc1	NOS	RSS	NOE	RSE
	Entpd3	NOS	RSS	NOE	RSE
	E030038D23Rik	NOS	RSS	NOE	RSE
	1110031B06Rik	NOS	RSS	NOE	RSE
	Slc12a6	NOS	RSS	NOE	RSE
	Proser1	NOS	RSS	NOE	RSE
	Atg10	NOS	RSS	NOE	RSE
	2310044G17Rik	NOS	RSS	NOE	RSE
	Gnpda2	NOS	RSS	NOE	RSE
	Rasl10b	NOS	RSS	NOE	RSE
	Nrp	NOS	RSS	NOE	RSE
	4930519N13Rik	NOS	RSS	NOE	RSE
	Arl15			NOE	RSE
	Gsg1l	NOS	RSS	NOE	RSE
	B230339M05Rik	NOS	RSS	NOE	RSE
	Kcnab2	NOS	RSS	NOE	RSE
	Gramd1a	NOS	RSS	NOE	RSE
	Cct5			NOE
	Khrsp	NOS	RSS	NOE	RSE
	Syncrip	NOS	RSS	NOE	RSE
	Tspyl3	NOS	RSS	NOE	RSE
	Dbn1	NOS	RSS	NOE	RSE
	Txndc5	NOS	RSS	NOE	RSE
	Mic2l1	NOS	RSS	NOE	RSE
	Lmtk2	NOS	RSS	NOE	RSE
	2310014D11Rik	NOS	RSS	NOE	RSE
	Itm2c	NOS	RSS	NOE	RSE
	Ablim2	NOS	RSS	NOE	RSE
	D4Ertd429e	NOS	RSS	NOE	RSE
	Gtf2h4	NOS	RSS	NOE	RSE
	9430078K10Rik	NOS	RSS	NOE	RSE
	Cldn10	NOS	RSS	NOE	RSE
	Myt1l	NOS	RSS	NOE	RSE
	Glra2	NOS	RSS	NOE	RSE
	Ppp1r13b	NOS	RSS	NOE	RSE
	Rbms2	NOS	RSS	NOE	RSE
	Agpat3	NOS	RSS	NOE	RSE
	C21orf91	NOS	RSS	NOE	RSE
	Rhot1	NOS	RSS	NOE	RSE
	Ascc1	NOS	RSS	NOE	RSE
	Srebf2	NOS	RSS	NOE	RSE
	C330019G07Rik	NOS	RSS	NOE	RSE
	Phactr1	NOS	RSS	NOE	RSE
	Cav1	NOS	RSS	NOE	RSE
	A430106G13Rik	NOS	RSS	NOE	RSE
	Rpl31	NOS	RSS	NOE	RSE
	Lhfp	NOS	RSS	NOE	RSE
	Ckap5	NOS	RSS	NOE	RSE
	Snx13	NOS	RSS	NOE	RSE
	Zfp68			NOE
	43193	NOS	RSS	NOE	RSE
	Rcl1	NOS	RSS	NOE	RSE
	Kcnma1	NOS	RSS	NOE	RSE
	Timm44	NOS	RSS	NOE	RSE
	Slc5a6	NOS	RSS	NOE	RSE
	Tbc1d9	NOS	RSS	NOE	RSE
	Nap1l3	NOS	RSS	NOE	RSE
	Pdcd10	NOS	RSS	NOE	RSE
	Mrps10	NOS	RSS	NOE	RSE
	Armcx4	NOS	RSS	NOE	RSE
	Rundc3a	NOS	RSS	NOE	RSE
	Mrpl52	NOS		NOE
	Ola1	NOS	RSS	NOE	RSE
	Rab11a	NOS	RSS	NOE	RSE
	Stxbp5	NOS	RSS	NOE	RSE
	Lage3	NOS	RSS	NOE	RSE
	1700021K19Rik	NOS	RSS	NOE	RSE
	Paip2	NOS	RSS	NOE	RSE
	Ppp1r14b	NOS	RSS	NOE	RSE
	Snrpn	NOS	RSS	NOE	RSE
	Gpr68	NOS	RSS	NOE	RSE
	Smyd2	NOS	RSS	NOE	RSE
	Vkorc1	NOS	RSS	NOE	RSE
	Gfpt1	NOS	RSS	NOE	RSE
	Abhd5	NOS	RSS	NOE	RSE
	Pgd	NOS	RSS	NOE	RSE
	Ccrk	NOS	RSS	NOE	RSE
	Ccdc92	NOS	RSS	NOE	RSE
	Rdbp	NOS	RSS	NOE	RSE
	Ppih	NOS	RSS	NOE	RSE
	Srprb	NOS	RSS	NOE	RSE
	Ntan1	NOS	RSS	NOE	RSE
	Rora	NOS	RSS	NOE	RSE
	Ptpmt1	NOS	RSS	NOE	RSE
	Pkp4	NOS	RSS	NOE	RSE
	Vps54	NOS	RSS	NOE	RSE
	Scoc	NOS	RSS	NOE	RSE
	Scd2	NOS	RSS	NOE	RSE
	Gtf2h1	NOS	RSS	NOE	RSE
	Gramd1b	NOS	RSS	NOE	RSE
	Slc9a6	NOS	RSS	NOE	RSE
	Nme2	NOS	RSS	NOE	RSE
	Vps45	NOS	RSS	NOE	RSE
	Bola3	NOS	RSS	NOE	RSE
	Rps17	NOS	RSS	NOE	RSE
	Carhsp1	NOS	RSS	NOE	RSE
	Nckipsd	NOS	RSS	NOE	RSE
	LOC380844	NOS	RSS	NOE	RSE
	C2orf43	NOS	RSS	NOE	RSE
	Cops4	NOS	RSS	NOE	RSE
	Ccdc28b	NOS	RSS	NOE	RSE
	Slc38a2	NOS	RSS	NOE	RSE
	Ly6c1	NOS	RSS	NOE	RSE
	D930050A07Rik	NOS	RSS	NOE	RSE
	Rpl23a	NOS	RSS	NOE	RSE
	Tmem19	NOS	RSS	NOE	RSE
	Aqp4	NOS	RSS	NOE	RSE
	LOC386564	NOS	RSS	NOE	RSE
	Apba3	NOS	RSS	NOE	RSE
	Pisd-ps1	NOS	RSS	NOE	RSE
	Kifap3	NOS	RSS	NOE	RSE
	Ccnc	NOS	RSS	NOE	RSE
	0610006I08Rik	NOS	RSS	NOE	RSE
	Nf2	NOS	RSS	NOE	RSE
	Rpl10	NOS	RSS	NOE	RSE
	Trnt1	NOS	RSS	NOE	RSE
	Dpp10	NOS	RSS	NOE	RSE
	Tm9sf3	NOS	RSS	NOE	RSE
	Slc24a4	NOS	RSS	NOE	RSE
	Lkap	NOS	RSS	NOE	RSE
	Med6	NOS	RSS	NOE	RSE
	Zkscan5	NOS	RSS	NOE	RSE
	Arl8a	NOS	RSS	NOE	RSE
	Aip	NOS	RSS	NOE	RSE
	Elof1	NOS	RSS	NOE	RSE
	Yif1b	NOS	RSS	NOE	RSE
	Nucb1	NOS	RSS	NOE	RSE
	Hist1h2bk	NOS	RSS	NOE	RSE
	Daglb	NOS	RSS	NOE	RSE
	Npy1r	NOS	RSS	NOE	RSE
	Ppm1b	NOS	RSS	NOE	RSE
	Tmem180	NOS	RSS	NOE	RSE
	Grin1	NOS	RSS	NOE	RSE
	Zfp292	NOS	RSS	NOE	RSE
	Trim2	NOS	RSS	NOE	RSE
	Trim39	NOS	RSS	NOE	RSE
	Tmem2	NOS	RSS	NOE	RSE
	Rer1	NOS	RSS	NOE	RSE
	Polr2f	NOS	RSS	NOE	RSE
	0610010K14Rik	NOS	RSS	NOE	RSE
	Tbrg4	NOS	RSS	NOE	RSE
	Abhd12	NOS	RSS	NOE	RSE
	Dusp8	NOS	RSS	NOE	RSE
	Zdhhc17	NOS	RSS	NOE	RSE
	Dos	NOS	RSS	NOE	RSE
	Hs3st2	NOS	RSS	NOE	RSE
	Araf	NOS	RSS	NOE	RSE
	Cox6a2	NOS	RSS	NOE	RSE
	Slu7	NOS	RSS	NOE	RSE
	Hist1h2bl	NOS	RSS	NOE	RSE
	Cul1	NOS	RSS	NOE	RSE
	Cdc5l	NOS	RSS	NOE	RSE
	Itpr1	NOS	RSS	NOE	RSE
	Adcyap1r1	NOS	RSS	NOE	RSE
	Adam17	NOS	RSS	NOE	RSE
	Kiaa0930	NOS	RSS	NOE	RSE
	4732418C07Rik	NOS	RSS	NOE	RSE
	Aamp	NOS	RSS	NOE	RSE
	Endog	NOS	RSS	NOE	RSE
	Sec23a	NOS	RSS	NOE	RSE
	2810455B08Rik	NOS	RSS	NOE	RSE
	Nola1	NOS	RSS	NOE	RSE
	2810468N07Rik	NOS	RSS	NOE	RSE
	Ralb	NOS	RSS	NOE	RSE
	Ap2a1	NOS	RSS	NOE	RSE
	Nfix	NOS	RSS	NOE	RSE
	Mkrn1	NOS	RSS	NOE	RSE
	Prdx4	NOS	RSS	NOE	RSE
	Pgm2l1	NOS	RSS	NOE	RSE
	Gpi1	NOS	RSS	NOE	RSE
	Dgkz	NOS	RSS	NOE	RSE
	Gria1	NOS	RSS	NOE	RSE
	Plekhm1	NOS	RSS	NOE	RSE
	Efha1	NOS	RSS	NOE	RSE
	Kcna2	NOS	RSS	NOE	RSE
	Mcat	NOS	RSS	NOE	RSE
	Gadd45g	NOS	RSS	NOE	RSE
	Pcnxl2	NOS	RSS	NOE	RSE
	Rell2	NOS	RSS	NOE	RSE
	Gga2	NOS	RSS	NOE	RSE
	Sall2	NOS	RSS	NOE	RSE
	G3bp1	NOS	RSS	NOE	RSE
	Ciz1	NOS	RSS	NOE
	Ccdc47	NOS	RSS	NOE	RSE
	Eif4e2	NOS	RSS	NOE	RSE
	Ctnna2	NOS	RSS	NOE	RSE
	Zc3h4	NOS	RSS	NOE	RSE
	Htr1a	NOS	RSS	NOE	RSE
	Fbxo34	NOS	RSS	NOE	RSE
	Ndufa13	NOS	RSS	NOE	RSE
	Mdh1	NOS	RSS	NOE	RSE
	Slc30a5	NOS	RSS	NOE	RSE
	Smim7	NOS	RSS	NOE	RSE
	Tmem9b	NOS	RSS	NOE	RSE
	Zfp715	NOS	RSS	NOE	RSE
	Otud7a	NOS	RSS	NOE	RSE
	Rangrf	NOS	RSS	NOE	RSE
	P4hb	NOS	RSS	NOE	RSE
	Usp33	NOS	RSS	NOE	RSE
	Ldb2	NOS	RSS	NOE	RSE
	Zbtb16	NOS	RSS	NOE	RSE
	Gdi1	NOS	RSS	NOE	RSE
	Appl1	NOS	RSS	NOE	RSE
	Stau2	NOS	RSS	NOE	RSE
	Larp6	NOS	RSS	NOE	RSE
	Bach2	NOS	RSS	NOE	RSE
	Nr4a2	NOS	RSS	NOE	RSE
	Ppp3cb	NOS	RSS	NOE	RSE
	Pabpc4	NOS	RSS	NOE	RSE
	Slc7a4	NOS	RSS	NOE	RSE
	C12orf29	NOS	RSS	NOE	RSE
	LOC330668	NOS	RSS	NOE	RSE
	Dtna	NOS	RSS	NOE	RSE
	B930037P14Rik	NOS	RSS	NOE	RSE
	Mrps28	NOS	RSS	NOE	RSE
	Akt1s1	NOS	RSS	NOE	RSE
	Ndst2	NOS	RSS	NOE	RSE
	0610031J06Rik	NOS	RSS	NOE	RSE
	Centa1	NOS	RSS	NOE	RSE
	F3	NOS	RSS	NOE	RSE
	Hsd17b11	NOS	RSS	NOE	RSE
	Serpine2	NOS	RSS	NOE	RSE
	Gfod2	NOS	RSS	NOE	RSE
	Ttc17	NOS	RSS	NOE	RSE
	Fam40b	NOS	RSS	NOE	RSE
	Ms10h	NOS	RSS	NOE	RSE
	Zfp692	NOS	RSS	NOE	RSE
	Phf20	NOS	RSS	NOE	RSE
	Rabgef1	NOS	RSS	NOE	RSE
	Efna5	NOS	RSS	NOE	RSE
	Klhl17		RSS	NOE	RSE
	Aldoc	NOS	RSS	NOE	RSE
	Ppia	NOS	RSS	NOE	RSE
	Diablo	NOS	RSS	NOE	RSE
	ENSMUSG00000073686	NOS	RSS	NOE	RSE
	C230082I21Rik	NOS	RSS	NOE	RSE
	Nploc4	NOS	RSS	NOE	RSE
	Mrpl9	NOS	RSS	NOE	RSE
	Pygo2	NOS	RSS	NOE	RSE
	D15Wsu75e	NOS	RSS	NOE	RSE
	Metrn	NOS	RSS	NOE	RSE
	Zfp397	NOS	RSS	NOE	RSE
	5430411K18Rik	NOS	RSS	NOE	RSE
	Zfp259	NOS	RSS	NOE	RSE
	Hist1h2bm	NOS	RSS	NOE	RSE
	Wwp2	NOS	RSS	NOE	RSE
	Mef2c	NOS	RSS	NOE	RSE
	Hspa8	NOS	RSS	NOE	RSE
	Ppp4r2	NOS	RSS	NOE	RSE
	Peg13	NOS	RSS	NOE	RSE
	Parm1	NOS	RSS	NOE	RSE
	Rin2	NOS	RSS	NOE	RSE
	Fam210b			NOE
	Kpnb1	NOS	RSS	NOE	RSE
	1110065P20Rik	NOS	RSS	NOE	RSE
	LOC193798	NOS	RSS	NOE	RSE
	LOC383228	NOS	RSS	NOE	RSE
	B230334C09Rik	NOS	RSS	NOE	RSE
	Mtap2	NOS	RSS	NOE	RSE
	Pgrmc2	NOS	RSS	NOE	RSE
	Bzrap1	NOS	RSS	NOE	RSE
	Slc6a15	NOS	RSS	NOE	RSE
	Ddx26	NOS	RSS	NOE	RSE
	Pqlc1	NOS	RSS	NOE	RSE
	Fxr2	NOS	RSS	NOE	RSE
	Zcrb1	NOS	RSS	NOE	RSE
	Ankrd10	NOS	RSS	NOE	RSE
	A930003O13Rik	NOS	RSS	NOE	RSE
	Cd80	NOS	RSS	NOE	RSE
	Ndufb3	NOS	RSS	NOE	RSE
	2900064A13Rik	NOS	RSS	NOE	RSE
	Ndufa10	NOS	RSS	NOE	RSE
	Tnks	NOS	RSS	NOE	RSE
	1500011H22Rik	NOS	RSS	NOE	RSE
	1200009F10Rik			NOE	RSE
	Brf1	NOS	RSS	NOE	RSE
	1700034H14Rik	NOS	RSS	NOE	RSE
	Npc1	NOS	RSS	NOE	RSE
	Dap3	NOS	RSS	NOE	RSE
	Lsm14b	NOS	RSS	NOE	RSE
	Iqsec2	NOS	RSS	NOE	RSE
	Nr2f1	NOS	RSS	NOE	RSE
	Hnrph1	NOS	RSS	NOE	RSE
	Tmem158	NOS	RSS	NOE	RSE
	Tox4	NOS	RSS	NOE	RSE
	Ccdc22	NOS	RSS	NOE	RSE
	Pde1b	NOS	RSS	NOE	RSE
	Wdr70	NOS	RSS	NOE	RSE
	Cnot4	NOS	RSS	NOE	RSE
	Cdk10	NOS	RSS	NOE	RSE
	Slc4a8	NOS	RSS	NOE	RSE
	1110029I05Rik	NOS	RSS	NOE	RSE
	Kat7	NOS	RSS	NOE	RSE
	Fbxl11	NOS	RSS	NOE	RSE
	1700047M11Rik	NOS	RSS	NOE	RSE
	Ap5s1	NOS	RSS	NOE	RSE
	Rtn4	NOS	RSS	NOE	RSE
	Add1	NOS	RSS	NOE	RSE
	Nnat	NOS	RSS	NOE	RSE
	Atrx			NOE
	Mapre1	NOS	RSS	NOE	RSE
	Pum1	NOS	RSS	NOE	RSE
	Rbbp9	NOS	RSS	NOE	RSE
	Rpl37	NOS	RSS	NOE	RSE
	Mgll	NOS	RSS	NOE	RSE
	Mon2	NOS	RSS	NOE	RSE
	Zc3h13	NOS	RSS	NOE	RSE
	Stard8	NOS	RSS	NOE	RSE
	Camk2b	NOS	RSS	NOE	RSE
	Nisch	NOS	RSS	NOE	RSE
	Ptpn11	NOS	RSS	NOE	RSE
	Spop	NOS	RSS	NOE	RSE
	Rufy1	NOS	RSS	NOE	RSE
	Rnpep	NOS	RSS	NOE	RSE
	Actr1b	NOS	RSS	NOE	RSE
	Men1	NOS	RSS	NOE	RSE
	Psmd7	NOS	RSS	NOE	RSE
	Mrpl37	NOS	RSS	NOE	RSE
	Rock1	NOS	RSS	NOE	RSE
	Tmem42	NOS	RSS	NOE	RSE
	Wbscr18	NOS	RSS	NOE	RSE
	Sdhb	NOS	RSS	NOE	RSE
	Ldhb	NOS	RSS	NOE	RSE
	Btbd3	NOS	RSS	NOE	RSE
	Rlf	NOS	RSS	NOE	RSE
	Gnl3	NOS	RSS	NOE	RSE
	1600021P15Rik	NOS	RSS	NOE	RSE
	Fnip1	NOS	RSS	NOE	RSE
	Rab35	NOS	RSS	NOE	RSE
	Evc2	NOS	RSS	NOE	RSE
	Rfwd2	NOS	RSS	NOE	RSE
	Sh3gl3	NOS	RSS	NOE	RSE
	N4bp2l2			NOE
	Tmem56	NOS	RSS	NOE	RSE
	Ppm1f	NOS	RSS	NOE	RSE
	Zfp238	NOS	RSS	NOE	RSE
	C2cd4b	NOS	RSS	NOE	RSE
	Zfp653	NOS	RSS	NOE	RSE
	Mrpl54	NOS	RSS	NOE	RSE
	Klc4	NOS	RSS	NOE	RSE
	Nol6	NOS	RSS	NOE	RSE
	Zeb1	NOS	RSS	NOE	RSE
	Flywch1	NOS	RSS	NOE	RSE
	Mgst3	NOS	RSS	NOE	RSE
	Rbm42	NOS	RSS	NOE	RSE
	Man2b1	NOS	RSS	NOE	RSE
	Socs5	NOS	RSS	NOE	RSE
	Rab6	NOS	RSS	NOE	RSE
	Atp5g3	NOS	RSS	NOE	RSE
	Xpo5	NOS	RSS	NOE	RSE
	Grsf1	NOS	RSS	NOE	RSE
	Nlgn2	NOS	RSS	NOE	RSE
	Bat2	NOS	RSS	NOE	RSE
	4732477G22Rik	NOS	RSS	NOE	RSE
	Camk1d	NOS	RSS	NOE	RSE
	D2Ertd391e	NOS	RSS	NOE	RSE
	LOC382210	NOS	RSS	NOE	RSE
	Wwtr1	NOS		NOE
	6330406I15Rik	NOS	RSS	NOE	RSE
	Gdap5	NOS	RSS	NOE	RSE
	Skiv2l	NOS	RSS	NOE	RSE
	2310005E10Rik	NOS	RSS	NOE	RSE
	Rab11fip3	NOS	RSS	NOE	RSE
	Mrps15	NOS	RSS	NOE	RSE
	Lrrc28	NOS	RSS	NOE	RSE
	Klhl3	NOS	RSS	NOE	RSE
	Wbscr22	NOS	RSS	NOE	RSE
	Cabp1	NOS	RSS	NOE	RSE
	Zdhhc14	NOS	RSS	NOE	RSE
	Csdc2	NOS	RSS	NOE	RSE
	C1orf123	NOS	RSS	NOE	RSE
	LOC382512	NOS	RSS	NOE	RSE
	Dtd1	NOS	RSS	NOE	RSE
	Eif5b	NOS	RSS	NOE	RSE
	Ncapd3	NOS	RSS	NOE	RSE
	Raver2	NOS	RSS	NOE	RSE
	Angel2	NOS	RSS	NOE	RSE
	Trim8	NOS	RSS	NOE	RSE
	Atp2a2	NOS	RSS	NOE	RSE
	Slc6a17	NOS	RSS	NOE	RSE
	Dus1l	NOS	RSS	NOE	RSE
	Gnas	NOS	RSS	NOE	RSE
	Map3k7ip1	NOS	RSS	NOE	RSE
	Rpl24	NOS	RSS	NOE	RSE
	Trpc7	NOS	RSS	NOE	RSE
	Hagh	NOS	RSS	NOE	RSE
	Anapc4	NOS	RSS	NOE	RSE
	Stard4	NOS	RSS	NOE	RSE
	Atg2a	NOS	RSS	NOE	RSE
	Pcdh21	NOS	RSS	NOE	RSE
	Bola2	NOS	RSS	NOE	RSE
	Cep63	NOS	RSS	NOE	RSE
	Zfp445	NOS		NOE
	Eps15l1	NOS	RSS	NOE	RSE
	Ogt	NOS	RSS	NOE	RSE
	Psmd14	NOS	RSS	NOE	RSE
	Rnf113a1	NOS	RSS	NOE	RSE
	Kars	NOS	RSS	NOE	RSE
	Sox11	NOS	RSS	NOE	RSE
	D930002C22Rik	NOS	RSS	NOE	RSE
	Hk2	NOS	RSS	NOE	RSE
	Pscd3	NOS	RSS	NOE	RSE
	43165	NOS	RSS	NOE	RSE
	Ndor1	NOS	RSS	NOE	RSE
	Glo1	NOS	RSS	NOE	RSE
	Syn2	NOS	RSS	NOE	RSE
	Ak1	NOS	RSS	NOE	RSE
	Col4a3bp	NOS	RSS	NOE	RSE
	Wbscr17	NOS	RSS	NOE	RSE
	Azi2	NOS	RSS	NOE	RSE
	Nubp1	NOS	RSS	NOE	RSE
	1110029L17Rik	NOS	RSS	NOE	RSE
	Mef2a	NOS	RSS	NOE	RSE
	Zbtb5	NOS	RSS	NOE	RSE
	LOC384742	NOS	RSS	NOE	RSE
	Pcdh7	NOS	RSS	NOE	RSE
	Slc25a39	NOS	RSS	NOE	RSE
	Cnih	NOS	RSS	NOE	RSE
	Ergic3	NOS	RSS	NOE	RSE
	C1galt1	NOS	RSS	NOE	RSE
	Rab40c	NOS	RSS	NOE	RSE
	Acta1	NOS	RSS	NOE	RSE
	Rapgef2	NOS	RSS	NOE	RSE
	Zfp763	NOS	RSS	NOE	RSE
	Syt5	NOS	RSS	NOE	RSE
	Aff4	NOS	RSS	NOE	RSE
	Kctd4	NOS	RSS	NOE	RSE
	Arpp21	NOS	RSS	NOE	RSE
	Caskin1	NOS	RSS	NOE	RSE
	Ostm1	NOS	RSS	NOE	RSE
	Vps8	NOS	RSS	NOE	RSE
	Dscam	NOS	RSS	NOE	RSE
	Odz3	NOS	RSS	NOE	RSE
	Mrps9	NOS	RSS	NOE	RSE
	Dusp5	NOS	RSS	NOE	RSE
	Freq	NOS	RSS	NOE	RSE
	Vps41	NOS	RSS	NOE	RSE
	Zfml	NOS	RSS	NOE	RSE
	Grb14	NOS	RSS	NOE	RSE
	Dcaf5	NOS	RSS	NOE	RSE
	Rasal2	NOS	RSS	NOE	RSE
	Bok	NOS	RSS	NOE	RSE
	D17Wsu104e	NOS	RSS	NOE	RSE
	Sbno1	NOS	RSS	NOE	RSE
	6720460K10Rik	NOS	RSS	NOE	RSE
	Abcg4	NOS	RSS	NOE	RSE
	Brp44	NOS	RSS	NOE	RSE
	1110003O08Rik	NOS	RSS	NOE	RSE
	Hcfc2		RSS	NOE	RSE
	C030027H14Rik	NOS	RSS	NOE	RSE
	C230047C07Rik	NOS	RSS	NOE	RSE
	Pcsk2	NOS	RSS	NOE	RSE
	Rpl27	NOS	RSS	NOE	RSE
	Taldo1	NOS	RSS	NOE	RSE
	Rab3gap2	NOS	RSS	NOE	RSE
	Becn1	NOS	RSS	NOE	RSE
	C20oirf24	NOS	RSS	NOE	RSE
	Pja2	NOS	RSS	NOE	RSE
	Ndfip2	NOS	RSS	NOE	RSE
	Hspa12a	NOS	RSS	NOE	RSE
	Mapk1ip1l	NOS	RSS	NOE	RSE
	C6orf192			NOE
	Rgs17	NOS	RSS	NOE	RSE
	Pfkp	NOS	RSS	NOE	RSE
	Ivns1abp	NOS	RSS	NOE	RSE
	Pramel4	NOS	RSS	NOE	RSE
	Sat1	NOS	RSS	NOE	RSE
	Slc25a19	NOS	RSS	NOE	RSE
	Dhrs7	NOS	RSS	NOE	RSE
	Tada2l	NOS	RSS	NOE	RSE
	Fgfr3	NOS	RSS	NOE	RSE
	Rps6kl1	NOS	RSS	NOE	RSE
	Rcan1	NOS	RSS	NOE	RSE
	Ddx41	NOS	RSS	NOE	RSE
	2410022L05Rik	NOS	RSS	NOE	RSE
	Prdx1	NOS	RSS	NOE	RSE
	Gpx4	NOS	RSS	NOE	RSE
	Gdap1	NOS	RSS	NOE	RSE
	Ptp4a1	NOS	RSS	NOE	RSE
	C2orf40	NOS	RSS	NOE	RSE
	1700027J05Rik	NOS	RSS	NOE	RSE
	Rab1b	NOS	RSS	NOE	RSE
	Ranbp1	NOS	RSS	NOE	RSE
	Grin2c	NOS	RSS	NOE	RSE
	Ars2	NOS	RSS	NOE	RSE
	Parp2	NOS	RSS	NOE	RSE
	Psma2	NOS	RSS	NOE	RSE
	1810055E12Rik	NOS	RSS	NOE	RSE
	Pcsk1n	NOS	RSS	NOE	RSE
	2900073C17Rik	NOS	RSS	NOE	RSE
	Ddt	NOS		NOE
	Slc6a17	NOS	RSS	NOE	RSE
	Tmem109	NOS	RSS	NOE	RSE
	Fam184a		RSS	NOE	RSE
	Appbp2	NOS	RSS	NOE	RSE
	Ctnnd2	NOS	RSS	NOE	RSE
	Rab21	NOS	RSS	NOE	RSE
	Ankmy2	NOS	RSS	NOE	RSE
	Hnrpab	NOS	RSS	NOE	RSE
	CXorf26	NOS	RSS	NOE	RSE
	4632427E13Rik	NOS	RSS	NOE	RSE
	Eno1	NOS	RSS	NOE	RSE
	Slc30a1	NOS	RSS	NOE	RSE
	Palmd	NOS	RSS	NOE	RSE
	Ankrd28	NOS	RSS	NOE	RSE
	Trim9	NOS	RSS	NOE	RSE
	Plk2	NOS	RSS	NOE	RSE
	Luc7l3	NOS	RSS	NOE	RSE
	Wscd1	NOS	RSS	NOE	RSE
	Rnf8	NOS	RSS	NOE	RSE
	Gorasp2	NOS	RSS	NOE	RSE
	Rnf19	NOS	RSS	NOE	RSE
	Syne1	NOS	RSS	NOE	RSE
	Anxa2	NOS	RSS	NOE	RSE
	Col6a1	NOS	RSS	NOE	RSE
	Khdrbs3	NOS	RSS	NOE	RSE
	Saps3	NOS	RSS	NOE	RSE
	Gpsm1	NOS	RSS	NOE	RSE
	Sst	NOS	RSS	NOE	RSE
	Wig1	NOS	RSS	NOE	RSE
	Slc35e3	NOS	RSS	NOE	RSE
	Olfm1	NOS	RSS	NOE	RSE
	A230070D14Rik	NOS	RSS	NOE	RSE
	Prmt5	NOS	RSS	NOE	RSE
	Prkacb	NOS	RSS	NOE	RSE
	Gfm2	NOS	RSS	NOE	RSE
	Dctn1	NOS	RSS	NOE	RSE
	Setd8	NOS	RSS	NOE	RSE
	Ank3	NOS	RSS	NOE	RSE
	Akr1a4	NOS	RSS	NOE	RSE
	Rhobtb3	NOS	RSS	NOE	RSE
	Pbxip1	NOS	RSS	NOE	RSE
	Arfrp1	NOS	RSS	NOE	RSE
	Sumo1	NOS	RSS	NOE	RSE
	Nosip	NOS	RSS	NOE	RSE
	C330023M02Rik	NOS	RSS	NOE	RSE
	Sltm	NOS	RSS	NOE	RSE
	6430517E21Rik	NOS	RSS	NOE	RSE
	Dcun1d5	NOS	RSS	NOE	RSE
	Bcas1	NOS	RSS	NOE	RSE
	2810410A03Rik	NOS	RSS	NOE	RSE
[truncated: 4,761 more rows]

## Sheet: Table S4
	Table S4. Modules identified by WGCNA for four conditions and a combined dataset
	This table lists the total number of probeset, genes with normalized expression >8, power used for network construction by WGCNA, and module number detected by WGCNA. It contains four conditions (NOS, NOE, RSS, RSE) and a combined dataset.
	Condition	Probeset number	Gene number (Expression >8)	Power	Module number
	NOS	28667	6571	10	16
	RSS	28667	6537	14	8
	NOE	28667	6626	9	13
	RSE	28667	6541	8	21
	Combined	28667	6413	9	14

## Sheet: Table S5
	Table S5. Modules and expression values in four conditions and the combined dataset
	Protein expression data were downloaded from the paper published by Wang et al. (2016) in Nature Communications. Protein expression is relative expression, as measured by TMT-LC-MS/MS technology.
	Gene Name	Module in different datasets					mRNA Expression levels of each gene in two parental strains from each dataset								Protein expression
		NOS	RSS	NOE	RSE	Combined	NOS B6	NOE B6	RSE B6	RSS B6	NOS D2	NOE D2	RSE D2	RSS D2	B6	D2
	Peli1	M1	M1	M1	M10	M14	8.45	8.592	8.73	8.883	8.539	8.594	8.799	8.756	0.93	1.07
	Trappc6b	M1	M1	M1	M10	M14	9.197	9.262	9.098	9.383	8.662	9.267	9.857	8.796	1	1
	Pnrc2	M1	M1	M1	M10	M14	10.312	10.585	9.878	10.559	9.811	10.386	11.283	10.018
	Rala	M1	M1	M1	M10	M14	9.551	9.417	9.194	9.522	9.299	9.21	9.715	9.361	0.93	1.07
	Lrpap1	M1	M1	M1	M10	M14	14.125	14.598	14.655	13.87	14.935	14.913	14.22	14.778	0.96	1.03
	Cmas	M1	M1	M1	M14	M14	12.834	13.101	13.122	12.966	12.015	12.995	14.772	11.866	0.98	1.02
	Ptges3	M1	M1	M1	M14	M14	8.82	8.892	8.66	8.906	8.323	8.742	9.459	8.26	1.02	0.98
	Ankrd46	M1	M1	M1	M14	M14	12.305	12.633	12.673	13.733	11.382	12.649	13.703	11.343	0.98	1.02
	Tpt1	M1	M1	M1	M14	M14	14.916	14.831	14.831	14.987	14.197	14.899	16.049	13.998	1	1
	Bxdc1	M1	M1	M1	M14	M14	8.556	8.528	8.429	8.74	8.255	8.627	9.216	8.183
	Ppp2r2c	M1	M1	M1	M14	M14	10.579	10.237	10.335	10.537	10.05	10.048	10.979	9.826	0.96	1.04
	Pfn2	M1	M1	M1	M14	M14	14.684	14.751	14.636	15.457	13.882	14.704	15.68	14.144	0.95	1.05
	LOC237081	M1	M1	M1	M14	M14	9.75	9.222	9.342	10.006	8.79	8.918	11.006	8.834
	Slc25a3	M1	M1	M1	M14	M14	12.655	12.492	12.326	12.72	12.033	12.559	13.588	11.857	0.93	1.06
	Nsg2	M1	M1	M1	M14	M14	10.227	10.301	10.323	10.498	9.443	10.147	11.104	9.362	1.05	0.95
	Wdsof1	M1	M1	M1	M14	M14	8.753	8.669	8.901	8.999	8.542	8.962	9.461	8.444
	LOC215879	M1	M1	M1	M14	M14	10.067	9.687	9.747	9.602	9.348	9.635	10.47	9.06
	Ywhaq	M1	M1	M1	M14	M14	14.036	14.343	13.781	14.68	12.77	14.046	16.366	12.724
	6330409N04Rik	M1	M1	M1	M14	M14	9.44	9.502	9.284	9.547	8.719	9.518	10.566	8.732	1.01	0.99
	Nap1l5	M1	M1	M1	M14	M14	13.182	13.42	14.368	12.772	12.131	13.74	16.154	11.781	1.06	0.94
	Aars	M1	M1	M1	M14	M14	9.494	9.509	9.331	9.284	9.466	9.397	8.939	9.451	1	1
	Slain1	M1	M1	M1	M14	M14	8.624	8.321	8.163	8.55	7.894	8.139	8.627	7.928
	Akirin2	M1	M1	M1	M14	M14	9.632	9.775	9.48	10.118	8.764	9.548	10.396	8.847
	Tmeff1	M1	M1	M1	M14	M14	9.709	9.573	9.364	9.806	8.701	9.613	11.326	8.799	0.96	1.05
	Hsp90b1	M1	M1	M1	M14	M14	10.684	10.44	10.502	10.517	9.9	10.483	10.839	10.057
	Gsr	M1	M1	M1	M14	M14	8.248	8.284	8.728	8.131	8.245	8.809	9.618	8.271	0.88	1.12
	Efha1	M1	M1	M1	M14	M14	8.28	8.325	8.114	8.367	7.96	8.178	8.923	7.975	1.23	0.77
	Klhdc2	M1	M1	M1	M14	M14	11.925	12.033	11.512	11.768	10.598	11.631	13.198	10.314
	Rnf11	M1	M1	M1	M14	M14	12.563	12.213	12.291	12.568	11.582	12.282	13.367	11.23	0.95	1.05
	D11Wsu99e	M1	M1	M1	M15	M15	9.444	9.255	9.37	9.3	9.606	9.471	8.873	9.577
	Rras2	M1	M1	M1	M16	M14	8.966	8.717	8.495	8.844	8.305	8.23	9.011	8.355	1.01	0.99
	Armcx1	M1	M1	M1	M16	M14	12.431	12.197	12.356	11.662	11.275	12.162	13.001	11.46
	Tfam	M1	M1	M1	M16	M15	8.046	8.149	8.104	8.133	7.956	8.062	8.433	7.984	0.98	1.02
	D10Wsu52e	M1	M1	M1	M16	M15	11.643	11.57	11.345	11.6	11.096	11.121	12.713	10.504	1.01	0.99
	Rbm17	M1	M1	M1	M16	M15	10.224	10.809	10.816	10.78	9.849	10.635	11.419	10.128	0.97	1.02
	Eif3s10	M1	M1	M1	M16	M15	7.96	8.085	8.194	8.162	7.782	8.015	8.381	7.953
	Dusp6	M1	M1	M1	M16	M14	9.857	9.319	9.044	9.169	8.675	8.72	9.107	8.622
	Hspd1	M1	M1	M1	M17	M14	11.405	11.348	11.651	11.787	11.117	11.414	12.668	11.47	0.98	1.02
	1110048P06Rik	M1	M1	M1			7.838	8.354	8.191	8.32	7.817	8.106	8.254	7.791
	Atg3	M1	M1	M1			8.04	8.207	8.001	8.179	7.792	8.165	8.509	7.926	0.99	1.01
	Spryd4	M1	M1	M2	M10	M14	8.337	8.241	8.291	8.076	8.39	8.346	8.242	8.287	0.96	1.04
	Zfp238	M1	M1	M2	M10	M14	13.413	12.784	13.042	13.813	11.777	12.518	12.997	12.667
	Kif1b	M1	M1	M2	M14	M14	10.406	10.369	10.393	10.64	10.143	10.364	10.534	10.116
	Sh3bgrl	M1	M1	M2	M14	M14	9.787	9.474	10.051	10.385	9.068	9.483	10.587	8.988	1.03	0.97
	C1ql3	M1	M1	M2	M14	M14	8.36	8.422	8.514	9.227	8.098	8.232	9.102	8.158	1.07	0.93
	AW125753	M1	M1	M2	M14	M14	8.346	8.548	8.352	8.691	8.104	8.276	8.853	8.42
	Npy5r	M1	M1	M2	M14	M14	8.083	8.107	8.119	8.234	7.81	8.119	8.425	8.111
	Ylpm1	M1	M1	M2	M14	M14	8.41	8.445	8.372	8.412	8.022	8.234	8.551	8.027	0.91	1.09
	Slc35f1	M1	M1	M2	M14	M14	8.609	8.424	8.552	8.434	8.218	8.283	9.074	8.102
	Vps24	M1	M1	M2	M14	M14	11.93	11.634	11.532	11.659	11.442	11.494	12.348	11.16	0.99	1.01
	BC005537	M1	M1	M2	M14	M14	9.366	9.469	9.422	9.998	8.495	9.175	10.098	9.016
	Rrp15	M1	M1	M2	M15	M14	8.037	8.02	8.08	7.998	8.2	8.059	7.783	8.172
	Fam108a	M1	M1	M2	M15	M14	13.026	12.965	12.764	12.928	13.809	12.999	12.082	13.844	0.97	1.03
	0610009O03Rik	M1	M1	M2	M15	M15	8.383	8.335	8.275	8.289	8.366	8.414	8.092	8.305
	Tspan7	M1	M1	M2	M16		19.399	19.51	20.063	19.669	18.923	18.836	19.53	19.232	1	1.01
	Sumo2	M1	M1	M2	M16	M15	9.436	9.509	9.586	9.54	9.325	9.471	9.786	9.37	1	1
	Polr2h	M1	M1	M2	M16		8.725	8.496	8.732	8.316	8.523	8.573	8.595	8.478	0.92	1.08
	Slc25a14	M1	M1	M3	M10	M14	11.111	11.316	11.073	11.045	11.035	11.202	11.556	10.781	0.93	1.07
	Cnih	M1	M1	M3	M14	M15	9.409	9.359	9.392	9.379	9.087	9.511	9.818	9.228
	Fut8	M1	M1	M3	M14	M1	8.312	8.268	8.297	8.354	7.99	8.082	8.524	8.076	0.97	1.03
	C030009O12Rik	M1	M1	M3	M14	M1	8.254	8.197	8.31	8.586	8.136	8.157	8.622	8.248
	Tmco1	M1	M1	M3	M15	M15	8.645	8.842	8.861	8.812	8.62	8.74	8.858	8.579
	Lims2	M1	M1	M3		M1	9.134	8.814	9.132	9.114	9.44	9.296	9.066	9.271
	4933427G23Rik	M1	M1	M4	M14	M15	9.614	9.493	9.454	9.787	9.249	9.447	10.18	9.28
	Rexo2	M1	M1	M4	M14	M15	8.289	8.252	8.313	8.247	7.958	8.181	8.425	8.023	0.96	1.04
	Macf1	M1	M1	M4	M15	M15	8.11	8.154	8.161	8.042	8.144	8.133	7.898	8.063
	Ccdc91	M1	M1	M4	M17	M14	8.849	9.019	9.039	8.76	8.789	8.837	9.178	8.789	0.98	1.02
	Bccip	M1	M1	M7	M10	M14	9.039	8.968	8.877	9.059	8.802	8.9	9.213	8.929	1	1
	Mid1ip1	M1	M1	M7	M15	M15	12.659	12.569	12.179	12.577	11.968	12.155	12.742	11.559	0.96	1.03
	Pgk1	M1	M1	M7	M16	M15	11.935	11.982	12.182	11.911	11.982	12.081	12.203	12.11	0.99	1.01
	Tsg101	M1	M1	M7	M16	M15	10.656	10.741	11.069	10.841	10.166	10.663	11.567	10.783	0.98	1.02
	Psmd10	M1	M1	M11	M17	M15	8.26	8.235	8.232	8.283	8.255	8.051	8.321	8.171	0.86	1.14
	Kiaa0930	M1	M1		M7	M14	11.033	11.014	10.318	11.536	10.648	10.335	10.77	10.486
	Adk	M1	M1		M14	M14	9.098	9.053	9.008	9.121	8.813	9.099	9.632	8.75	1.02	0.98
	Tcp1	M1	M1		M17		12.742	12.634	13.038	13.108	12.353	12.808	13.813	12.847	0.99	1.02
	Ncbp2	M1	M1		M17		9.673	9.599	9.937	9.853	9.702	9.701	10.192	9.743	0.98	1.03
	Acvr2b	M1	M2	M13	M2	M2	10.008	9.899	9.745	9.947	10.382	10.087	9.841	10.241
	AI662250	M1	M3	M2	M15	M14	8.236	8.355	8.217	8.242	8.425	8.395	8.014	8.391
	Ppm1f	M1	M3	M7	M2	M15	10.133	10.415	10.374	10.415	10.784	10.606	10.065	10.787	0.98	1.02
	Extl2	M1	M4	M1	M2	M15	12.934	13.535	12.928	12.37	13.726	13.558	12.924	13.384	0.97	1.03
	Mapre3	M1	M4	M1	M14	M14	8.993	9.145	8.841	9.034	8.127	8.528	9.618	8.439	0.99	1.01
	Cdv3	M1	M4	M1	M14	M14	11.525	11.212	11.319	11.094	10.279	11.252	12.652	10.251	0.99	1.02
	Rtn1	M1	M4	M1	M16	M14	13.693	13.788	13.812	14.115	13.315	14.114	14.887	13.337	1	1
	Nin	M1	M4	M3	M14	M15	8.044	8.111	8.249	8.054	8.306	8.305	7.847	8.371
	AI413582	M1	M5	M2	M10	M14	10.742	10.585	10.771	10.278	11.439	10.852	10.559	10.783
	Cul7	M1		M1	M14	M14	8.261	8.302	8.332	8.264	8.497	8.396	8.063	8.321
	Bbs4	M1		M1	M16	M14	10.182	10.837	10.966	10.062	10.135	10.593	11.798	10.218	1.06	0.94
	Ift88	M1		M2	M1	M6	7.937	8.115	8.247	7.903	7.985	8.052	7.996	7.891
	Ciapin1	M1		M2	M2		8.986	8.947	9.283	8.648	9.371	9.328	9.063	9.296	0.95	1.05
	Map3k7ip1	M1		M2	M2	M11	8.432	8.569	8.616	8.505	8.925	8.716	8.296	8.75
	2610002M06Rik	M1		M2	M5		8.453	8.509	8.509	8.409	8.259	8.56	8.321	8.41
	Wdr5	M1		M2	M6	M14	8.763	8.453	8.503	8.472	8.334	8.487	8.628	8.495	0.95	1.05
	Eml4	M1		M2	M9		9.095	9.011	8.838	9.086	8.784	8.85	9.129	8.566
	Nptx1	M1		M2	M9		11.029	10.246	10.746	11.907	10	10.231	10.618	10.56	0.98	1.02
	St6galnac3	M1		M2	M10		8.879	8.986	8.842	9.075	9.036	8.857	9.057	9.045
	Asl	M1		M2	M14	M14	7.951	8.212	8.206	7.916	8.276	8.267	8.038	8.35	0.98	1.02
	LOC239426	M1		M2	M14	M14	8.254	8.123	8.563	8.253	8.508	8.267	8.19	8.61
	Dusp14	M1		M2	M14		8.909	8.688	8.308	8.86	8.566	8.308	8.827	8.219
	Rab33a	M1		M2	M14	M1	10.966	10.467	10.332	9.938	11.106	10.644	10.241	10.627	1	1
	Snap91	M1		M2	M14	M14	8.778	8.466	8.916	8.836	8.266	8.559	8.861	8.43	0.93	1.06
	Ccdc95	M1		M2	M15	M1	8.432	8.537	8.386	8.53	8.703	8.609	8.255	8.742
	Jagn1	M1		M2	M15	M1	10.428	10.348	10.069	10.131	10.57	10.418	10.274	10.498	0.97	1.03
	Med7	M1		M2	M17		10.686	10.674	10.619	10.373	10.571	10.609	11.105	10.76
	Pigu	M1		M2	M17		8.516	8.373	8.516	8.355	8.39	8.424	8.723	8.289	0.94	1.06
	Sertad4	M1		M2	M17		9.266	9.13	8.923	9.612	8.645	8.718	8.996	8.712
	Mrpl28	M1		M3	M2	M1	13.59	13.357	12.999	12.871	13.919	13.731	13.154	13.895	0.98	1.02
	Prkwnk1	M1		M3	M2		9.219	9.024	8.905	8.865	8.997	8.761	8.955	8.848
	2010004M13Rik	M1		M3	M6		9.408	9.428	9.201	9.536	9.725	9.297	9.361	9.383
	Prkcz	M1		M3	M9	M15	13.398	12.767	12.626	13.226	13.34	12.566	12.313	13.04	0.98	1.02
	Brox	M1		M3	M10	M1	9.33	9.502	9.463	9.245	9.274	9.359	9.611	9.34	0.96	1.05
	Acsl1	M1		M3	M10		8.891	8.763	8.956	8.919	8.532	8.635	8.712	8.662	0.95	1.05
	Sfrs18	M1		M3	M12		9.252	9.166	9.337	9.079	9.005	8.86	9.312	9.128
	Slc25a27	M1		M3	M14		8.345	8.246	8.067	8.195	8.207	8.304	8.078	8.253	0.93	1.07
	Drap1	M1		M3	M14	M1	15.256	15.29	15.234	15.06	15.999	16.352	14.69	16.114	1.03	0.97
	Hip2	M1		M3	M14	M15	8.841	8.841	8.692	8.701	8.539	8.745	9.04	8.536
	C4orf27	M1		M3	M14	M1	15.178	15.705	15.315	14.68	15.777	15.823	15.393	15.71
	Zfp39	M1		M3	M15	M2	8.643	8.616	8.563	8.566	8.914	8.813	8.259	8.837
	Nkap	M1		M3	M16		8.302	8.362	8.565	8.305	8.503	8.371	8.645	8.469
	Ak3l1	M1		M3	M20	M11	8.057	8.111	8.076	8.191	7.942	7.967	8.31	7.856
	Ndufs2	M1		M4	M2		11.659	11.55	12.302	11.204	11.451	12.087	13.4	11.95	0.99	1.01
	Ddx1	M1		M4	M5		13.641	14.084	14.081	13.242	13.994	13.956	13.76	14.265	1	1
	Gdpd5	M1		M7	M9		9.019	9.095	8.512	8.777	9.45	8.817	8.624	8.761	0.85	1.15
	Schip1	M1		M7	M9	M15	13.13	12.916	12.991	13.042	12.305	12.519	13.415	12.926
	Atp6v1c1	M1		M8	M16	M14	14.536	14.318	14.261	14.43	13.707	14.203	14.669	13.871	0.98	1.02
	Tmem128	M1		M9	M17		9.292	9.17	9.038	9.087	9.203	9.233	9.476	9.162
	4933407N01Rik	M1			M2		8.358	8.485	8.493	8.548	8.215	8.355	8.609	8.245
	Tmem49	M1			M2		12.371	11.804	11.607	11.891	11.756	11.526	12.325	11.85
	Phospho2	M1			M2		11.298	11.674	11.39	10.794	12.023	12.418	11.295	11.95	1.02	0.98
	Zfp467	M1			M9		8.161	8.237	8.365	8.082	8.549	8.314	8.306	8.411
	BC057022	M1			M9		8.407	8.588	8.433	8.464	8.46	8.693	8.065	8.462
	4933412E12Rik	M1			M10		8.819	8.814	8.569	8.923	8.902	8.734	8.539	8.783
	Cadm1	M1			M14	M14	13.213	13.595	14.036	12.807	13.189	13.504	15.359	13.078	0.97	1.03
	Kcna6	M1			M17		10.092	10.3	10.126	9.947	10.08	10.011	9.679	9.974	0.94	1.06
	Aktip	M1					9.11	8.893	7.878	8.937	7.864	7.874	7.989	7.672	1.02	0.98
	Pygb	M2	M1	M1	M6	M15	11.27	11.143	11.755	12.345	10.978	11.099	12.914	11.101	0.97	1.03
	ENSMUSG00000068116	M2	M1	M1	M7		13.156	12.571	12.906	12.056	12.681	12.647	11.977	12.833
	Mpp1	M2	M1	M1	M14	M14	8.024	7.925	8.069	7.92	8.013	7.978	7.905	8.156	0.92	1.07
	Rhob	M2	M1	M1	M16	M2	11.472	11.558	11.674	11.861	10.861	11.43	12.469	11.037
	LOC381036	M2	M1	M2	M2	M3	7.952	7.998	8.058	7.909	7.948	8.057	8.239	8.067
	E130014J05Rik	M2	M1	M2	M3	M6	8.934	8.787	8.796	9.072	8.927	8.894	9.024	8.761
	C18orf32	M2	M1	M2	M4	M6	10.197	10.178	10.46	9.979	10.551	10.451	10.43	10.47
	Sfrs7	M2	M1	M3	M2	M14	8.822	8.636	8.786	9.03	8.585	8.544	8.88	8.911
	Sfrs7	M2	M1	M3	M2	M14	12.037	11.845	11.896	12.394	11.635	11.999	12.165	11.602
	Ctage5	M2	M1	M3	M2	M10	8.831	8.778	8.91	8.714	8.598	8.718	8.704	8.851	1.04	0.96
	Rps26	M2	M1	M3	M6	M9	18.068	19.016	19.31	19.481	18.334	18.986	19.159	18.902	0.96	1.04
	Cs	M2	M1	M3	M6	M2	14.071	14.576	14.886	14.147	14.215	14.581	14.467	14.252	0.95	1.05
	D930001I22Rik	M2	M1	M3	M7	M3	8.611	8.621	8.691	8.882	8.71	8.652	8.784	8.592
	Ak5	M2	M1	M3	M9	M10	12.528	12.588	12.953	12.47	12.342	12.623	12.306	12.975	0.97	1.02
	LOC383411	M2	M1	M3	M10		10.73	10.843	11.547	10.126	10.998	11.555	10.15	11.21
	Ebp	M2	M1	M3	M14	M15	8.991	8.765	8.703	8.689	8.63	8.557	9.032	8.606
	Hsbp1	M2	M1	M3	M16	M8	11.264	11.213	11.419	11.209	10.945	11.152	11.491	10.858	1.02	0.98
	Htra2	M2	M1	M5	M2	M3	8.526	8.601	8.648	8.609	8.609	8.505	8.901	8.582	1.02	0.98
	B4galnt4	M2	M1	M5	M2	M3	8.428	8.533	8.566	8.393	8.658	8.626	8.711	8.618
	9530053J19Rik	M2	M1	M5	M7	M3	9.146	9.281	9.068	9.257	9.526	9.244	9.558	9.103
	Epdr1	M2	M1	M5	M7	M10	11.146	11.111	11.288	11.058	10.695	10.884	10.91	10.943	0.95	1.05
	Maml2	M2	M1	M5	M7	M3	9.366	9.8	9.619	10.24	9.623	9.526	10.582	9.813
	Fbxo9	M2	M1	M5	M7	M3	9.993	10.421	10.3	9.805	10.098	10.379	10.168	10.382
	Pkp4	M2	M1	M7	M11	M15	12.507	12.208	12.365	12.736	12.636	12.371	11.775	12.627
	Rmnd5b	M2	M1	M8	M7	M14	9.848	10.36	10.535	9.536	9.674	10.288	9.928	10.111
	Fmip	M2	M1	M8	M7	M3	8.663	8.652	8.803	8.539	8.498	8.449	8.649	8.912
	Pigp	M2	M1	M9	M15	M15	9.012	8.934	8.963	8.922	8.722	8.873	9.322	8.637
	Ubqln4	M2	M2	M1	M7		10.629	10.981	10.609	10.418	10.641	10.306	9.961	10.32	0.99	1.01
	Ubap1	M2	M2	M1	M7	M3	7.912	8.059	8.037	7.91	7.995	8.045	7.831	7.989	0.88	1.12
	Rnf112	M2	M2	M1	M7	M3	13.476	12.977	11.734	14.257	12.554	12.577	12.446	12.35	1.09	0.91
	Coasy	M2	M2	M1	M14	M3	9.122	9.417	9.604	8.929	9.356	9.088	8.925	9.273	1	1
	C630022N07Rik	M2	M2	M2	M2	M3	10.888	11.008	10.464	11.402	11.332	10.932	10.721	11.501
	Dennd1a	M2	M2	M2	M2	M2	8.025	8.291	8.345	8.112	7.887	8.067	8.186	7.868	0.99	1.01
	Rpl3	M2	M2	M2	M3	M5	20.866	21.415	22.659	21.578	22.388	22.497	21.708	22.607	0.96	1.04
	Lsm2	M2	M2	M2	M3	M3	8.204	8.075	8.159	7.978	8.056	8.045	7.992	8.168	1.01	0.99
	Med27	M2	M2	M2	M3	M5	8.534	8.322	8.501	8.405	8.543	8.518	8.332	8.565	0.84	1.15
	Dhrs1	M2	M2	M2	M3	M5	11.142	11.461	11.727	10.734	11.503	11.223	11.124	11.458	1	1.01
	2610027L16Rik	M2	M2	M2	M4	M3	8.125	8.383	8.413	8.24	8.26	8.396	8.276	8.468
	Ilkap	M2	M2	M2	M4	M3	8.767	8.808	8.997	8.965	9.154	8.775	8.893	9.027	1.04	0.96
	Cdk5	M2	M2	M2	M7	M3	10.437	10.189	10.306	10.174	10.001	10.037	10.125	10.02	0.99	1.01
	Uba52	M2	M2	M2	M7	M3	23.426	23.996	23.744	23.38	23.029	23.975	24.577	23.501
	Phlda1	M2	M2	M2	M7	M3	11.444	11.759	10.699	10.583	10.734	10.914	10.122	10.509
	Hmga1	M2	M2	M2	M7	M3	9.463	9.306	9.465	8.86	9.304	9.051	9.462	9.294	0.88	1.12
	Rpl41	M2	M2	M2	M7	M3	24.978	25.121	25.751	24.891	25.492	25.743	25.933	25.754
	Sit1	M2	M2	M2	M8	M3	7.974	8.036	8.037	8.021	8.009	8.015	7.981	8.044
	Grin2c	M2	M2	M2	M8	M3	9.406	9.476	9.77	9.71	9.315	9.617	9.468	9.296
	Stard3	M2	M2	M2	M8	M3	9.413	9.014	9.207	8.579	8.894	9.049	8.953	8.794	0.93	1.06
	Slc24a4	M2	M2	M2	M9	M3	8.653	8.599	8.71	8.791	8.757	8.775	9.03	8.88	0.93	1.07
	Olfm1	M2	M2	M2	M9	M3	18.679	18.052	18.497	18.8	17.77	18.118	17.961	17.758	1.01	0.99
	Lsm14a	M2	M2	M3	M2	M6	11.142	11.088	11.42	11.737	11.58	11.167	11.013	11.72	0.95	1.05
	Sidt2	M2	M2	M3	M2	M11	8.137	8.169	8.386	8.193	8.001	8.007	8.315	8.229
	Dync1h1	M2	M2	M3	M3	M3	11.308	11.289	11.805	10.661	10.73	10.526	10.387	11.068	1.01	0.99
	Hmbox1	M2	M2	M3	M4	M10	8.812	8.848	8.954	8.711	8.778	8.565	8.729	8.872
	Mfsd6	M2	M2	M3	M7	M3	9.964	10.049	9.947	10.347	10.22	9.875	10.002	10.161	0.99	1.02
	Vldlr	M2	M2	M3	M7	M2	9.459	9.345	9.384	9.38	9.538	9.398	9.163	9.535	1.04	0.97
	Bet1l	M2	M2	M3	M7	M3	11.526	11.56	11.841	10.374	11.604	11.834	11.551	11.767
	Vegfb	M2	M2	M3	M7	M3	13.837	14.606	14.879	13.207	14.564	15.253	14.946	14.108
	Gmppa	M2	M2	M3	M7	M3	8.985	9.116	8.967	8.962	8.808	9.047	9.079	8.861	0.96	1.03
	Prr6	M2	M2	M3	M7	M3	10.524	10.667	10.796	10.544	10.581	10.943	10.512	10.914
	Snph	M2	M2	M3	M7	M11	17.722	18.513	19.027	19.333	17.964	18.222	17.699	18.343	0.97	1.03
	Coro1a	M2	M2	M3	M7	M3	10.615	10.46	10.459	10.292	10.395	10.51	10.389	10.406	1	1
	Kiaa2026	M2	M2	M3	M8	M3	8.043	7.98	8.023	8.143	8.181	8.005	7.848	8.145
	Bcan	M2	M2	M3	M8	M3	10.363	10.899	10.86	10.77	10.762	10.972	11.337	10.772	0.95	1.05
	Nub1	M2	M2	M3	M8	M3	11.204	11.445	11.659	10.97	11.551	11.143	11.242	11.709	0.75	1.26
	A230078I05Rik	M2	M2	M3	M8	M3	9.042	9.008	8.918	8.789	8.982	9.008	8.767	8.996
	Ccny	M2	M2	M3	M14	M1	9.178	9.108	9.256	9.35	9.232	9.027	9.447	9.088	0.97	1.03
	Pcbp1	M2	M2	M4	M2	M2	12.076	11.944	11.735	12.058	10.694	11.376	12.44	11.124	0.97	1.03
	Cbx7	M2	M2	M4	M2	M2	10.995	11.049	10.853	10.969	10.522	10.624	11.204	10.393
	Limch1	M2	M2	M4	M2	M3	9.498	9.796	9.569	10.062	9.669	9.484	9.21	9.708	1.02	0.98
	Sympk	M2	M2	M4	M2	M3	9.085	8.959	9.029	9.443	9.024	9.062	9.462	9.557	0.97	1.03
	Abcd4	M2	M2	M4	M2	M2	8.03	8.094	8.184	8.207	8.193	8.168	7.862	8.13	0.93	1.08
	Efcbp2	M2	M2	M4	M2	M2	8.258	8.919	9.118	8.494	8.736	9.123	9.587	8.409
	Tmem121	M2	M2	M4	M2	M2	8.285	8.197	8.238	8.191	8.255	8.333	8.694	8.198
	Hras1	M2	M2	M4	M2	M2	11.393	11.665	11.463	11.55	11.202	11.703	12.972	11.235
	1700030K09Rik	M2	M2	M4	M2	M2	8.541	8.589	8.405	8.68	8.766	8.508	7.958	8.698
	Kifc2	M2	M2	M4	M2	M2	11.46	11.495	11.734	11.455	10.844	11.402	12.309	11.002	0.93	1.06
	Foxp4	M2	M2	M4	M2	M3	8.416	8.413	8.697	8.268	8.329	8.414	8.842	8.43
	Rras	M2	M2	M4	M2	M5	8.226	8.354	8.093	8.369	8.272	8.238	8.589	8.08
	Trp53i11	M2	M2	M4	M2	M3	8.496	8.326	8.417	8.222	8.265	8.425	8.548	8.292	1.01	0.99
	Zmat4	M2	M2	M4	M2	M2	8.195	8.372	8.608	8.014	8.285	8.465	8.734	8.371	1.01	0.99
	Gnai2	M2	M2	M4	M2	M2	13.003	13.483	13.376	12.515	12.739	12.932	14.84	12.317	0.99	1.01
	Aes	M2	M2	M4	M2	M2	10.013	10.078	10.384	9.686	9.674	9.859	12.196	10.106	0.95	1.05
	C19orf22	M2	M2	M4	M2	M2	8.998	8.821	9.007	9.011	8.962	8.805	9.678	8.826
	Rasl10b	M2	M2	M4	M2	M2	10.268	10.839	10.618	11.161	10.673	10.732	11.762	10.204
	Nr1d1	M2	M2	M4	M3	M3	7.851	7.986	8.104	7.708	7.859	8.197	8.028	7.921
	Yaf2	M2	M2	M4	M3	M3	10.543	10.112	9.808	10.532	10.295	9.95	9.858	10.14
	Lgi3	M2	M2	M4	M4	M10	11.954	11.324	11.49	11.367	10.724	10.883	10.944	10.799	1.02	0.98
	Nfix	M2	M2	M4	M5	M3	11.68	11.931	11.66	12.099	11.518	11.744	11.694	11.459	0.93	1.08
	Thap7	M2	M2	M4	M5	M3	9.284	9.605	9.466	9.536	9.35	9.534	10.142	9.389
	Arf6	M2	M2	M4	M5	M15	9.024	9.03	8.818	9.348	8.983	8.893	9.208	8.955	0.98	1.02
	BC061039	M2	M2	M4	M6	M8	12.831	12.999	13.091	12.491	12.722	13.098	13.277	13.04
	Zcchc24	M2	M2	M4	M6	M8	12.546	13.118	12.64	12.686	13.801	12.789	11.892	13.283
	Cxcl14	M2	M2	M4	M6	M2	9.563	9.558	9.502	9.377	8.886	9.311	10.232	9.01
	Cnih2	M2	M2	M4	M7	M3	8.862	9.193	8.984	9.343	8.21	9.085	9.265	8.909	0.91	1.09
	Jph3	M2	M2	M4	M7	M3	12.612	12.968	12.868	13.055	12.625	12.488	12.152	12.372	0.95	1.05
	Tmem180	M2	M2	M4	M7	M3	8.742	8.759	9.022	8.772	8.476	8.831	8.876	8.534
	Bai2	M2	M2	M4	M7	M3	8.401	8.235	8.353	8.584	8.047	8.197	8.309	8.226
	Atp1b2	M2	M2	M4	M7	M3	12.586	13.335	14.424	12.644	13.067	12.282	13.881	12.98	0.97	1.04
	Atn1	M2	M2	M4	M7	M3	9.084	9.099	8.907	8.647	8.258	8.569	8.902	8.402
	Lingo1	M2	M2	M4	M7	M3	9.847	9.796	9.63	9.38	9.642	9.64	9.415	9.331	0.97	1.04
	Mtap7d1	M2	M2	M4	M7	M2	10.389	10.297	10.245	10.086	9.798	10.039	10.321	9.962
	Dut	M2	M2	M4	M7	M3	8.179	8.261	8.155	8.206	7.97	8.041	8.287	8.027	1	1
	Rtn2	M2	M2	M4	M7	M3	9.368	9.172	9.549	9.287	9.476	9.766	9.704	9.521	0.9	1.1
	Thop1	M2	M2	M4	M7	M3	8.651	8.848	8.715	8.583	8.76	9.36	9.097	8.601	1.02	0.97
	Cabp1	M2	M2	M4	M7	M3	10.123	9.086	9.012	9.108	8.995	9.026	9.137	8.835	1.02	0.97
	Spata2L	M2	M2	M4	M7	M3	9.924	10.142	9.862	9.786	9.959	10.207	9.939	9.783	0.98	1.02
	Spire2	M2	M2	M4	M7	M3	7.924	8.154	8.258	7.829	8.071	8.263	8.119	8.08
	Ehmt2	M2	M2	M4	M7	M3	8.655	8.661	8.742	8.586	8.604	8.717	8.737	8.684
	Sepw1	M2	M2	M4	M7	M3	15.385	15.576	16.529	15.057	15.005	15.542	17.961	15.691	0.95	1.06
	Slc35a4	M2	M2	M4	M7	M3	9.773	9.969	10.061	9.777	9.936	10.038	10.277	9.834
	Anxa6	M2	M2	M4	M7	M2	8.363	8.429	8.352	8.453	8.292	8.315	8.392	8.251	1.05	0.95
	AA673488	M2	M2	M4	M7	M3	9.06	9.235	9.314	9.144	8.891	9.146	9.127	9.314
	Celsr2	M2	M2	M4	M7	M3	9.585	9.821	10.068	9.886	9.216	10.019	9.375	9.342	0.97	1.03
	Dvl1	M2	M2	M4	M7	M3	8.846	8.928	9.117	8.95	8.944	9.086	9.346	8.925
	D930046M13Rik	M2	M2	M4	M7	M2	9.094	8.998	8.945	9.491	9.141	8.88	9.124	9.059
	Ssbp3	M2	M2	M4	M7	M2	9.92	10.001	10.212	9.852	10.106	10.05	10.506	9.842	0.98	1.02
	Nrgn	M2	M2	M4	M7	M3	16.175	16.119	15.781	16.917	14.835	15.333	16.225	15.486	1.05	0.95
	2610110G12Rik	M2	M2	M4	M7	M3	9.194	9.537	9.916	9.419	9.419	9.55	9.767	9.248
	Blcap	M2	M2	M4	M7	M3	11.957	12.579	13.193	11.064	12.894	12.646	12.368	12.98
	Mpp2	M2	M2	M4	M7	M3	7.951	7.903	8.369	7.961	7.763	7.784	8.195	7.78	1	1
	Cdc34	M2	M2	M4	M7	M3	8.492	8.553	8.54	8.331	8.423	8.482	8.507	8.447	1.05	0.95
	Slc7a4	M2	M2	M4	M7	M3	9.083	9.089	9.227	9.028	9.013	9.222	9.253	9.037
	Pip4k2b	M2	M2	M4	M7	M3	10.27	10.509	10.432	10.241	10.405	10.249	10.465	10.355	0.99	1.01
	Leprel2	M2	M2	M4	M7	M3	8.123	8.464	8.671	8.363	8.336	8.72	8.324	8.295
	Camkv	M2	M2	M4	M7	M2	16.781	17.42	17.65	17.362	16.673	17.302	18.043	16.577	1.04	0.96
	Fkbp8	M2	M2	M4	M7	M3	12.45	13.009	13.266	12.319	13.074	14.207	13.335	12.832	0.95	1.05
	Tpcn1	M2	M2	M4	M7	M3	8.803	8.919	8.893	8.906	8.586	8.95	8.804	8.455	0.92	1.08
	H2afx	M2	M2	M4	M7	M3	8.922	8.792	9.016	8.784	8.91	8.935	9.205	8.997	0.94	1.06
	Cic	M2	M2	M4	M7	M2	8.656	8.803	8.908	9.02	8.575	8.87	9.085	8.683	0.98	1.02
	Akt1s1	M2	M2	M4	M7	M3	9.377	9.144	9.433	9.362	9.27	9.597	9.706	9.318	0.93	1.07
	Xylt2	M2	M2	M4	M7	M3	8.07	8.157	8.151	7.927	8.114	8.158	8.278	8.079
	Lphn1	M2	M2	M4	M7	M3	11.185	10.985	11.422	10.873	10.457	10.953	11.226	10.675	0.96	1.04
	C030027H14Rik	M2	M2	M4	M9	M2	8.798	9.327	8.908	8.74	8.547	8.659	9.022	8.341
	Cyp46a1	M2	M2	M5	M2	M3	10.989	10.703	10.511	9.859	9.885	10.243	11.079	9.972	1.01	0.99
	Ccdc74a	M2	M2	M5	M2	M3	8.4	8.365	8.529	8.259	8.401	8.43	8.545	8.504
	Mt3	M2	M2	M5	M2	M3	17.13	18.748	19.518	16.914	15.401	18.894	19.825	16.896
	Cog3	M2	M2	M5	M2	M3	9.676	9.571	9.51	9.755	9.951	9.491	9.172	9.707	0.98	1.02
	Cstf2	M2	M2	M5	M2	M3	10.729	10.769	10.722	10.627	10.693	10.443	10.03	10.569	1.01	0.99
	Dolk	M2	M2	M5	M2	M2	10.906	10.811	11.066	10.606	10.909	11.047	11.322	10.903
	Stk11	M2	M2	M5	M3	M3	9.305	9.506	9.382	9.185	9.483	9.586	9.263	9.454	0.95	1.05
	Drg2	M2	M2	M5	M3	M3	9.448	9.549	9.565	9.228	9.57	9.67	9.287	9.696	1	1
	Bcar1	M2	M2	M5	M3	M3	10.469	10.573	9.93	10.766	9.915	10.782	10.175	10.148	0.91	1.09
	Tars2	M2	M2	M5	M3	M3	8.18	8.099	8.196	8.098	8.045	7.92	7.818	8.138	0.96	1.04
	Loh12cr1	M2	M2	M5	M3	M3	8.738	8.788	8.752	8.658	8.792	8.565	8.353	8.616	1.06	0.95
	2410022L05Rik	M2	M2	M5	M3	M5	9.643	9.728	10.138	9.363	9.772	9.925	9.914	9.616
	Slc39a3	M2	M2	M5	M3	M3	7.926	8.064	8.116	7.928	7.997	8.107	7.878	8.194
	Pcmt1	M2	M2	M5	M3	M3	11.838	11.554	11.478	11.702	11.391	11.5	11.882	11.418	1.01	0.99
	9030205A07Rik	M2	M2	M5	M6	M3	13.058	12.513	12.563	12.864	12.46	12.684	11.882	12.636
	4932417H02Rik	M2	M2	M5	M6	M8	8.15	8.133	8.096	8.193	8.276	8.149	7.985	8.226
	Ppm1g	M2	M2	M5	M7	M3	8.677	9.004	9.013	8.651	8.729	8.963	8.97	8.997	0.98	1.02
	Ttc9b	M2	M2	M5	M7	M3	14.897	13.635	12.927	12.752	13.628	13.031	14.557	12.711	1	0.99
	Coro2b	M2	M2	M5	M7	M3	8.846	8.71	8.72	8.513	8.325	8.477	8.418	8.375	1.16	0.84
	Alg1	M2	M2	M5	M7	M3	8.466	8.401	8.291	8.341	8.121	8.133	8.368	8.249	0.97	1.04
	Actl6b	M2	M2	M5	M7	M3	9.267	9.598	9.827	9.427	9.241	9.582	9.855	9.43	1	1
	Whdc1	M2	M2	M5	M7	M3	8.243	8.427	8.808	7.969	8.059	8.461	8.122	8.186
	Vps37d	M2	M2	M5	M7	M3	8.494	8.698	8.687	8.461	8.583	8.841	8.782	8.604
	Ddx41	M2	M2	M5	M7	M3	8.31	8.312	8.272	8.183	8.259	8.401	8.252	8.341	1	1
	Ruvbl2	M2	M2	M5	M7	M3	8.276	8.02	8.24	8.09	8.063	8.139	8.217	8.211	0.96	1.04
	BC051227	M2	M2	M5	M7	M3	9.195	9.045	8.924	8.845	8.658	8.796	9.292	8.709
	Tubb4	M2	M2	M5	M7	M3	14.813	14.957	15.255	13.004	13.858	14.186	14.969	13.398	0.98	1.02
	Aloxe3	M2	M2	M5	M7	M3	7.834	8.256	8.43	7.785	8.01	8.245	8.321	8.044
	Hes1	M2	M2	M5	M7	M3	8.328	8.364	8.458	8.254	8.476	8.563	8.454	8.509
	Mknk2	M2	M2	M5	M7	M3	8.425	8.444	8.4	8.347	8.251	8.428	8.445	8.323
	Mrpl37	M2	M2	M5	M7	M3	10.099	9.921	10.27	9.928	10.069	10.248	10.325	10.074	0.97	1.02
	Pdk2	M2	M2	M5	M7	M3	8.301	8.886	8.965	8.538	8.449	8.444	8.59	8.621	0.97	1.03
	Mapkapk2	M2	M2	M5	M7	M3	8.69	8.73	8.757	8.487	8.784	8.61	8.706	8.751	0.96	1.04
	Nr2f6	M2	M2	M5	M7	M3	8.008	8.165	8.328	7.973	8.031	8.232	8.184	8.233
	AI846148	M2	M2	M5	M7	M3	8.072	8.197	8.306	7.885	8.137	8.274	8.061	8.162
	Klc4	M2	M2	M5	M7	M3	7.966	8.086	8.043	7.905	8.026	8.158	7.952	8.027	0.99	1.01
	Map3k11	M2	M2	M5	M7	M3	8.444	8.595	8.298	8.363	8.234	8.562	8.241	8.312
	Sf3b4	M2	M2	M5	M7	M3	10.854	11.209	11.424	11.022	10.177	11.432	11.655	10.191	1.02	0.98
	Slc25a44	M2	M2	M5	M7	M3	11.114	11.162	11.338	10.51	10.98	10.994	11.354	10.99	0.97	1.03
	Cenpt	M2	M2	M5	M7	M3	9.134	8.614	8.827	8.27	8.877	8.715	8.765	8.636
	Rogdi	M2	M2	M5	M7	M3	13.636	13.941	14.235	13.306	12.618	13.911	14.586	13.641	0.99	1.01
	Fbxl15	M2	M2	M5	M7	M3	9.596	9.365	9.454	9.428	9.34	9.579	9.488	9.601	0.97	1.03
	Rusc1	M2	M2	M5	M7	M3	9.276	9.305	9.818	9.323	9.438	9.316	9.434	9.352	0.93	1.07
	Fscn1	M2	M2	M5	M7	M3	12.911	11.82	11.787	10.653	11.497	10.913	11.616	11.218	1.06	0.94
	Pdlim7	M2	M2	M5	M7	M3	9.462	9.502	9.529	9.225	9.521	9.594	9.329	9.55
	BC021611	M2	M2	M5	M7	M3	8.251	8.134	8.218	7.941	8.109	8.249	8.229	8.047
	Cxx1c	M2	M2	M5	M7	M3	8.533	8.582	8.666	7.989	8.302	8.512	8.547	8.343
	1110008P14Rik	M2	M2	M5	M7	M3	14.954	14.229	13.991	12.47	15.023	14.568	14.529	13.503
	Ncdn	M2	M2	M5	M7	M3	14.017	14.512	15.033	15.458	14.181	14.677	14.718	15.063	1	1
	Rai16	M2	M2	M5	M7	M3	9.505	9.354	9.36	9.929	9.585	9.415	9.462	9.386
	Gmpr	M2	M2	M5	M7	M3	12.088	11.65	11.759	11.283	11.234	11.648	11.673	11.435	0.86	1.14
	Gapdh	M2	M2	M5	M7	M3	22.332	23.024	23.358	22.187	22.254	22.982	23.475	22.423
	Plk1s1	M2	M2	M5	M7	M3	9.933	9.812	9.665	10.021	10.271	9.48	9.787	10.109
	Pcsk1n	M2	M2	M5	M7	M3	10.009	10.175	10.245	10.213	10.206	10.273	10.563	10.176	1.02	0.98
	A730054J21Rik	M2	M2	M5	M7	M3	10.361	10.648	9.962	11.092	10.404	10.53	10.248	10.392
	Epn1	M2	M2	M5	M7	M3	7.861	8.176	7.995	8.032	7.72	7.708	8.215	7.911	0.96	1.04
	Arhgdig	M2	M2	M5	M7	M3	11.815	11.833	11.681	10.703	11.974	11.901	12.412	11.491
	Fiz1	M2	M2	M5	M7	M3	8.788	9.055	9.166	8.862	9.134	9.269	9.313	9.041
	C1qtnf4	M2	M2	M5	M7	M3	13.132	12.884	12.864	13.006	12.089	13.065	14.093	12.585	0.97	1.04
	Aplp1	M2	M2	M5	M7	M3	14.753	15.306	15.548	15.076	14.515	14.481	15.636	14.788	1	1
	Ptms	M2	M2	M5	M7	M3	12.076	12.35	13.108	12.148	12.26	12.204	12.476	12.894	0.99	1.01
	Rnf40	M2	M2	M5	M7	M3	8.294	8.412	8.38	8.372	8.371	8.268	8.277	8.429	1.01	1
	2017-09-05	M2	M2	M5	M7	M3	12.406	11.782	11.754	11.521	11.946	11.931	11.706	11.489
	Pacsin1	M2	M2	M5	M7	M3	13.334	13.214	13.462	13.445	13.188	13.325	12.945	13.176	0.92	1.08
	1810055G02Rik	M2	M2	M5	M7	M3	10.29	10.394	10.118	10.223	9.882	10.035	10.478	9.669
	Syt5	M2	M2	M5	M7	M3	9.868	10.013	10.821	9.755	10.192	10.299	10.227	10.226	0.98	1.02
	1700027J05Rik	M2	M2	M5	M7	M3	9.649	9.811	9.857	9.448	9.798	9.861	9.592	9.817
	Zfp653	M2	M2	M5	M7	M3	8.07	8.35	8.4	8.192	8.18	7.97	8.089	8.027
	Pdxp	M2	M2	M5	M7	M3	14.722	15.317	16.41	14.606	15.462	15.792	15.649	15.95	0.96	1.04
	Aup1	M2	M2	M5	M7	M3	8.781	8.824	8.975	8.877	8.787	8.914	8.786	8.96	0.97	1.03
	Sptbn2	M2	M2	M5	M7	M3	17.255	16.765	17.502	17.756	17.043	17.11	16.322	17.763
	2017-03-09	M2	M2	M5	M7	M3	7.986	8.035	8.124	7.823	7.824	7.995	8.032	7.952
	Grik5	M2	M2	M5	M7	M3	9.668	9.703	9.989	9.916	9.162	9.504	9.511	9.408	1.04	0.96
	Tsen34	M2	M2	M5	M7	M3	10.458	10.527	10.254	10.294	10.239	10.282	10.856	10.216
	Rhbdl1	M2	M2	M5	M8	M3	10.643	10.415	11.155	10.499	9.95	10.574	11.075	10.619
	Mknk1	M2	M2	M5	M8	M3	8.378	8.527	8.456	8.428	8.351	8.408	8.286	8.411	0.96	1.04
	Palm	M2	M2	M5	M8	M3	8.373	8.63	8.726	8.355	8.482	8.594	8.725	8.499	0.97	1.03
	Ppp2r1a	M2	M2	M5	M8	M3	16.262	16.257	17.036	16.087	14.855	15.889	16.572	15.448	0.99	1.02
	Scaf1	M2	M2	M5	M8	M3	8.033	8.2	8.242	7.899	7.844	8.129	8.196	8.036	1	1
	Bckdk	M2	M2	M5	M8	M3	8.996	8.695	8.845	8.606	8.634	8.7	8.828	8.708	0.96	1.04
	Bat2	M2	M2	M5	M8	M3	9.446	8.762	9.69	9.702	9.08	8.867	9.425	9.631
	Dnm1	M2	M2	M5	M8	M3	9.401	9.616	10.224	9.774	9.597	9.458	10.403	10.238	0.97	1.03
	Fez1	M2	M2	M5	M18	M3	18.957	18.479	18.533	18.07	18.081	18.037	18.508	18.78	0.98	1.03
	Slc6a17	M2	M2	M5	M20	M2	10.108	10.328	10.176	10.181	10.14	10.191	9.962	10.197	0.99	1.01
	Slc6a17	M2	M2	M5	M20	M2	10.358	10.141	10.2	10.302	10.594	10.348	9.7	10.418	0.99	1.01
	Mdga2	M2	M2	M6	M20	M2	8.453	8.573	8.455	8.545	8.553	8.477	8.188	8.265	0.95	1.05
	Btbd2	M2	M2	M8	M3	M3	7.902	8.049	8.134	8.1	8.122	8.146	8.145	8.216	0.92	1.08
	Mettl22	M2	M2	M8	M3	M5	8.639	8.776	8.897	8.499	9.038	8.886	8.595	9.176
	Kif1a	M2	M2	M8	M3	M3	8.388	8.379	8.395	8.517	8.27	8.408	8.451	8.508	0.97	1.03
	Ly6e	M2	M2	M8	M7	M3	14.263	14.362	14.848	14.307	14.382	14.38	14.069	14.407
	Cend1	M2	M2	M8	M7	M3	12.35	12.751	12.662	11.134	11.634	12.666	11.744	11.886	0.96	1.04
	Atrip	M2	M2	M8	M7	M3	8.38	8.129	8.346	8.219	8.466	8.27	8.037	8.413
	Rab1	M2	M2	M8	M7	M5	8.383	8.405	8.255	8.156	8.287	8.342	8.047	8.248
	C16orf45	M2	M2	M8	M8	M3	11.504	11.295	11.989	10.836	11.572	11.34	11.441	11.559
	Zfp523	M2	M2	M8	M8	M3	8.191	8.066	8.451	8.029	8.016	8.051	8.119	8.104
	B3gat1	M2	M2	M9	M7	M3	9.236	9.261	9.499	9.133	9.203	9.085	9.127	9.422
	Ipo13	M2	M2	M10	M3	M3	13.395	13.603	13.728	13.644	13.208	13.651	13.199	13.102	0.97	1.03
	Rufy1	M2	M2	M10	M7	M3	8.612	8.586	8.769	8.375	8.522	8.536	8.387	8.747	1.01	0.99
	Txlna	M2	M2	M10	M7	M3	8.24	8.127	8.175	8.082	8.188	8.112	8.022	8.209	1.02	0.98
	Pias3	M2	M2	M10	M7	M3	8.072	8.145	8.152	7.961	7.971	8.076	7.911	8.085
	Rgs11	M2	M2	M10	M7	M3	9.654	9.281	9.638	9.216	9.119	9.377	9.294	9.17
	Dclk2	M2	M2	M10	M7	M3	8.361	8.771	8.849	8.591	8.464	8.8	8.301	8.523
	Syn1	M2	M2	M10	M7	M3	18.492	18.505	19.068	18.739	18.571	18.674	17.942	18.314	0.96	1.04
	Man1b1	M2	M2	M10	M7	M3	8.883	8.982	9.067	9.028	8.379	8.842	8.966	8.572	0.97	1.03
	Alg2	M2	M2	M10	M7	M11	14.76	15.301	15.629	14.007	14.693	15.541	15.007	14.343	0.96	1.04
	Eps15l1	M2	M2	M10	M7	M3	8.864	8.977	8.982	8.791	8.773	8.943	8.893	8.856	0.98	1.02
	Ttc7b	M2	M2	M10	M7	M3	16.314	16.013	16.18	15.008	15.235	15.986	15.77	15.506	0.99	1.01
	Csen	M2	M2	M10	M7	M3	10.321	10.653	10.208	9.692	9.965	9.468	10.357	9.409
	Atp6v0a1	M2	M2	M10	M8	M3	12.102	12.304	12.851	12.191	11.955	12.562	12.588	12.393	0.95	1.05
	Nckipsd	M2	M2	M10	M8	M3	10.62	10.769	10.986	10.051	10.343	11.116	10.677	10.413	1	1
	Ube3b	M2	M2	M10	M8	M11	10.848	10.567	10.757	10.819	10.633	10.664	10.79	10.727	0.95	1.05
	Tm9sf4	M2	M2	M10	M9	M3	8.889	8.985	8.603	8.65	8.723	8.578	8.711	8.503	1.02	0.98
	Dpp6	M2	M2	M10	M10	M10	9.613	9.51	9.54	9.391	9.322	9.345	9.265	9.432	1.02	0.98
	Ctu2	M2	M2	M10	M18	M11	8.047	8.097	8.05	8.159	8.287	8.112	7.913	8.175	1.04	0.96
	Clip2	M2	M2	M11	M2	M3	8.43	8.396	8.497	8.29	8.252	8.292	8.498	8.243	0.99	1.01
	Scarb2	M2	M2	M11	M2	M2	8.525	8.584	8.467	8.721	8.972	8.46	8.419	8.792	0.99	1.01
	Sfrs16	M2	M2	M11	M2	M3	9.355	9.251	9.289	9.861	9.319	9.337	9.127	9.229
	C19orf47	M2	M2	M11	M2	M3	8.588	8.518	8.57	8.758	8.695	8.626	8.295	8.765
	Slc27a3	M2	M2	M11	M2	M2	8.545	8.83	8.41	8.584	8.517	8.802	8.876	8.587
	Sh3gl1	M2	M2	M11	M2	M11	8.202	8.126	8.171	8.22	8.28	8.165	7.798	8.337
	D15Mgi27	M2	M2	M11	M2	M11	12.015	11.547	11.553	11.76	12.197	11.605	11.304	12.237
	Mfsd2	M2	M2	M11	M2	M2	11.523	11.874	12.634	12.11	12.356	12.617	12.267	12.537
	Nell2	M2	M2	M11	M5	M3	8.941	9.381	10.177	8.989	9.911	9.487	10.169	10.457	0.92	1.08
	Dgkz	M2	M2	M11	M7	M3	9.9	9.537	9.695	9.917	9.495	9.64	9.36	9.839	0.93	1.07
	Evc2	M2	M2	M11	M7	M3	8.451	8.447	8.453	8.374	8.235	8.517	8.22	8.402
	Iqsec3	M2	M2	M11	M7	M3	13.206	13.813	14.583	14.217	13.36	13.537	13.138	14.04	0.97	1.03
	Slc2a1	M2	M2	M11	M7	M3	11.938	12.079	12.26	12.597	12.73	12.471	13.148	12.276	0.86	1.13
	Rph3a	M2	M2	M11	M7	M3	9.46	9.457	9.729	9.901	9.383	9.244	9.278	9.179	0.95	1.05
	Klhl22	M2	M2	M11	M7	M3	8.741	8.719	8.823	8.473	8.608	8.777	8.738	8.7	1	1
	Zfp90	M2	M2	M11	M7	M3	8.38	8.346	8.316	8.275	8.537	8.399	8.259	8.374
	Gtf3c1	M2	M2	M11	M7	M3	9.141	9.235	9.402	9.261	9.036	9.316	9.28	9.047	1.01	0.99
	Ars2	M2	M2	M11	M7	M3	9.989	9.911	10.092	10.043	9.624	9.945	9.486	9.844
	D15Wsu75e	M2	M2	M11	M7	M11	11.126	10.677	10.958	10.924	10.433	10.397	10.624	10.417
	Wbscr17	M2	M2	M11	M7	M3	8.571	8.697	8.868	8.57	8.396	8.675	8.401	8.691	0.97	1.03
	Zhx2	M2	M2	M11	M7	M3	8.041	8.027	8.089	8.076	7.791	7.863	8.108	7.981
	Cecr6	M2	M2	M11	M7	M3	9.387	8.988	8.934	9.07	9.238	8.764	8.958	8.837	1.03	0.97
	Solh	M2	M2	M11	M7	M3	8.62	8.821	9.033	8.894	8.754	8.75	8.644	8.917
	Psme3	M2	M2	M11	M7	M3	10.631	11.088	11.654	10.889	10.333	11.273	11.385	10.207	1	1
	Gcn5l2	M2	M2	M11	M8	M3	8.998	8.878	9.052	9.078	8.819	8.841	9.079	9.082
	Scmh1	M2	M2	M11	M9	M11	8.065	7.898	8.017	7.995	7.861	7.945	8.026	7.975
	Bcl6	M2	M2	M11	M13	M2	12.965	12.813	12.927	14.461	13.071	13.112	12.094	14.263
	Fbxo6b	M2	M2	M11	M18	M11	11.862	11.411	11.594	11.41	11.916	11.684	11.553	12.113
	Ap3b2	M2	M2	M11	M20	M2	8.607	8.564	8.792	8.809	8.793	8.775	8.845	8.49	0.97	1.04
	Pcdhgc5	M2	M2	M13	M3	M15	8.534	8.682	8.43	8.506	8.284	8.432	8.454	8.425	0.99	1.01
	Slit1	M2	M2	M13	M3	M3	8.05	8.429	8.015	8.269	7.758	8.016	7.965	8.155	1.15	0.85
	Fbxl16	M2	M2	M13	M7	M3	14.22	14.524	15.549	14.401	13.929	14.64	14.938	14.419	1.02	0.98
	Freq	M2	M2	M13	M7	M3	8.411	8.498	8.729	8.467	8.466	8.689	8.548	8.626
	Eftud2	M2	M2	M13	M7	M3	9.568	9.542	9.32	9.248	8.967	9.21	9.324	9.085
	Ttyh3	M2	M2		M7	M3	9.313	9.384	9.477	8.864	9.061	9.094	8.947	8.837	0.96	1.04
	Mcrs1	M2	M2		M7		8.122	7.945	8.035	7.961	7.958	7.977	7.964	8.039	0.93	1.06
	Kiaa1024l	M2	M3	M1	M2	M2	14.334	14.828	14.722	14.27	15.418	14.832	14.026	15.446
	Cmtm6	M2	M3	M1	M14	M14	8.77	8.778	8.752	8.599	8.635	8.445	8.815	8.465	1	1
	Rnf145	M2	M3	M2	M2	M2	8.717	8.376	8.476	8.673	8.249	8.463	8.643	8.376
	Mrps9	M2	M3	M2	M2	M2	8.599	8.513	8.515	8.62	8.578	8.569	8.245	8.696	1.01	0.99
	Slc6a8	M2	M3	M2	M7	M2	14.569	14.91	14.606	14.274	14.843	14.598	14.801	14.586
	Lnk	M2	M3	M2	M15	M15	8.385	8.207	8.271	8.318	8.447	8.385	8.175	8.356
	Ctns	M2	M3	M2	M15	M2	8.126	8.181	8.153	8.075	8.118	7.956	8.043	8.024
	Zfp655	M2	M3	M3	M2	M2	8.12	8.15	8.155	7.973	8.215	8.225	8.022	8.245
	Ncapd3	M2	M3	M3	M2	M2	8.357	8.45	8.463	8.423	8.416	8.566	8.28	8.292
	Tbk1	M2	M3	M3	M13	M2	12.79	12.49	13.126	12.588	12.61	13.062	12.272	12.462	0.95	1.05
	C430003P19Rik	M2	M3	M4	M2	M2	9.642	9.657	9.514	9.341	9.885	9.819	9.575	9.784
	Sbk1	M2	M3	M4	M2	M2	12.867	12.315	12.282	13.625	13.366	12.642	10.883	13.69
	C21orf91	M2	M3	M4	M2	M2	9.017	8.855	9.055	8.756	9.291	8.91	8.597	9.194
	Rps6ka4	M2	M3	M4	M2	M2	8.093	8.335	8.219	8.22	7.873	8.176	8.508	7.939	1.02	0.98
	Plekha1	M2	M3	M4	M2	M2	11.204	10.867	10.58	10.912	11.023	10.8	10.492	11.051	1.02	0.98
	Tmem108	M2	M3	M4	M2	M2	12.192	12.083	12.01	12.889	13.022	12.563	10.35	12.795
	Ell	M2	M3	M4	M2	M2	9.852	9.614	9.649	10.102	10.135	9.844	9.179	10.282
	Carm1	M2	M3	M4	M2	M2	8.571	8.54	8.678	8.909	8.272	8.434	8.934	8.388	0.95	1.05
	Mdm2	M2	M3	M4	M2	M2	9.7	9.78	9.582	9.553	9.881	9.818	9.104	10.002
	Tapt1	M2	M3	M4	M2	M2	14.091	14.389	13.797	13.754	14.84	14.738	12.9	14.998	0.89	1.1
	2310022M17Rik	M2	M3	M4	M5	M2	8.966	9.042	8.917	8.993	8.637	8.934	9.637	8.784
	Cldnd1	M2	M3	M4	M6	M2	9.505	9.661	10.001	9.255	8.84	9.258	10.352	9.185	0.98	1.02
	Ubl7	M2	M3	M4	M7	M3	9.317	9.386	9.167	9.001	8.819	9.279	9.476	8.755
	Adipor1	M2	M3	M4	M7	M2	12.216	11.869	12.284	11.71	11.869	11.526	12.536	11.702	0.99	1
	Lbh	M2	M3	M4	M7	M3	8.288	8.503	8.655	8.121	7.807	8.226	8.643	7.96	0.93	1.07
	1110007A13Rik	M2	M3	M4	M14	M15	8.263	8.277	8.306	8.228	8.491	8.383	8.182	8.472
	Gdap1	M2	M3	M4	M14	M15	8.856	8.899	8.879	8.896	8.848	8.893	8.838	8.914	0.92	1.08
	Unc80	M2	M3	M4			12.644	12.103	13.674	12.272	12.944	13.363	12.2	13.019	0.93	1.07
	2900092E17Rik	M2	M3	M5	M7	M3	9.292	9.272	9.333	9.457	9.189	9.479	9.557	8.953
	Gclm	M2	M3	M7	M2	M2	8.208	8.55	8.049	8.11	8.172	8.222	8.368	8.043	0.98	1.02
	Nrbp2	M2	M3	M7	M2	M2	10.27	10.088	10.162	10.002	10.265	10.152	9.756	10.137	0.97	1.03
	Glud1	M2	M3	M7	M2	M15	15.014	15.207	16.344	14.287	16.244	16.013	14.601	16.108	0.91	1.09
	Got1	M2	M3	M8	M5	M2	10.854	11.584	11.256	11.004	11.297	11.443	11.453	11.292	1.02	0.99
	Zfp292	M2	M3	M9	M2	M2	9.481	9.577	9.679	9.303	9.915	9.693	9.417	9.67
	Aifm3	M2	M3	M11	M2	M2	8.439	8.287	8.357	8.178	8.37	8.33	8.374	8.224	0.95	1.05
	Mrpl38	M2	M3	M11	M2	M11	9.735	9.746	9.781	9.794	9.866	9.725	9.35	9.957	0.97	1.03
	Ap2m1	M2	M3	M11	M2	M2	16.406	16.214	15.742	15.767	16.089	15.936	14.617	16.168	0.98	1.01
	Slc25a19	M2	M3	M11	M2	M11	9.107	9.203	9.233	9.039	9.488	9.338	8.893	9.466	1.12	0.88
	Fsd1	M2	M3	M11	M2	M2	9.496	9.219	9.131	8.941	9.812	9.405	8.582	9.55	0.98	1.02
	Bap1	M2	M3	M11	M5	M2	10.45	10.473	10.314	10.273	9.926	10.326	10.403	10.099
	Smap1l	M2	M3	M11	M5	M15	9.745	9.628	9.694	9.415	9.572	9.483	9.644	9.516
	Pnpla6	M2	M3	M11	M5	M2	8.265	8.364	8.431	8.392	8.359	8.472	8.522	8.225	1.02	0.98
	2310033F14Rik	M2	M3	M11	M6	M2	11.137	10.965	11.387	11.479	12.523	11.71	11.067	12.296
	Smarcc2	M2	M3	M11	M7	M2	10.297	10.234	10.168	10.388	10.04	9.986	10.074	9.889	1	1
	Tcfe3	M2	M3	M11	M7	M2	8.145	8.359	8.305	8.216	8.101	8.137	8.369	8.146
	Ptk2b	M2	M3	M11	M7	M2	11.478	11.497	12.485	12.974	10.651	11.366	12.066	11.853	1.02	0.98
	Tbc1d10b	M2	M4	M1	M2	M15	8.384	8.596	8.423	8.34	8.239	8.576	8.582	8.308	0.96	1.04
	Sfxn5	M2	M4	M1	M14	M15	8.677	8.613	8.543	8.636	8.71	8.474	9.162	8.418	1	1
	Ndst1	M2	M4	M1	M14	M14	8.528	8.207	8.405	8.557	8.384	8.166	8.61	8.265	0.91	1.09
	Tmcc2	M2	M4	M1	M14	M15	9.664	9.834	9.744	9.945	9.456	9.524	10.46	9.257	1	1
	Phyhip	M2	M4	M1	M14	M15	8.331	8.689	8.445	8.757	7.915	8.236	9.281	8.092	1	1
	Rhbdl3	M2	M4	M1	M16	M15	8.17	8.502	8.422	8.678	8.043	8.308	8.868	8.213
	Nola3	M2	M4	M2	M6	M15	12.191	11.772	11.228	12.108	10.535	11.39	11.313	10.79
	Mrps6	M2	M4	M4	M6	M8	9.984	10.527	10.528	10.072	9.984	10.648	11.135	10.32
	Syngr1	M2	M4	M4	M6	M15	10.107	9.891	10.12	9.872	9.79	9.84	10.185	9.689	1.02	0.98
	Ak1	M2	M4	M4	M7	M15	8.886	8.907	8.945	8.831	8.79	8.847	9.087	8.685	0.96	1.04
	Herc2	M2	M4	M4	M14	M15	11.963	12.406	12.055	11.925	12.049	12.518	11.651	12.186	0.88	1.12
	Gstm5	M2	M4	M4	M14	M15	15.203	15.435	14.773	15.688	13.761	15.014	17.029	13.765
	Mrps25	M2	M4	M7	M14	M15	8.134	8.156	8.131	8.293	8.193	8.208	8.632	8.149	0.95	1.05
	2310004I24Rik	M2	M4	M7	M16	M15	8.082	7.97	8.032	8.012	7.942	7.921	8.141	8.024
	Jun	M2	M4	M8	M3	M5	8.845	9.099	9.007	8.797	9.123	9.17	8.909	9.127
	Bad	M2	M4	M9	M8	M5	8.626	8.464	8.517	8.69	8.188	8.554	8.844	8.353	1	1
	Zcchc14	M2	M4	M9	M12	M5	8.98	9.053	9.127	9.216	9.06	9.026	9.099	9.255
	Cfdp1	M2	M4	M9	M16	M15	11.354	11.763	11.776	11.894	11.542	11.638	12.734	11.32	1	1
	Wwc2	M2	M4	M11	M7	M2	10.105	10.087	10.05	10.312	10.373	10.09	9.902	10.246	0.97	1.03
	Porcn	M2	M4	M13	M5	M15	8.713	8.825	9.015	8.751	8.64	8.84	8.937	8.848	0.97	1.03
	Ccs	M2	M5	M2	M2	M5	11.51	11.233	11.408	11.234	11.573	11.687	11.919	11.881	1.01	0.98
	Nagk	M2	M5	M2	M3	M5	8.961	9.026	9.129	8.841	9.15	9.016	8.867	9.104	0.95	1.05
	2900010M23Rik	M2	M5	M2	M3	M5	14.62	15.07	14.061	13.742	13.977	14.718	13.986	14.236
	Ndufs5	M2	M5	M2	M3	M5	17.166	17.619	17.094	16.159	17.38	17.916	16.327	17.793	0.96	1.04
	Ngfrap1	M2	M5	M2	M3	M5	15.504	15.806	16.12	14.867	15.852	15.883	15.721	15.884
	2400009B08Rik	M2	M5	M2	M3	M5	8.607	8.917	8.915	8.427	8.651	9.068	8.59	8.752
	Mrps21	M2	M5	M2	M3	M5	14.502	14.629	14.143	13.856	14.53	14.337	13.046	14.635	1.05	0.95
	Hint1	M2	M5	M2	M3	M5	16.282	16.803	16.91	15.664	16.078	16.674	16.64	16.974	1.02	0.99
	Lage3	M2	M5	M2	M3	M5	8.8	8.739	8.794	8.529	8.977	8.975	8.591	9.084
	2810410M20Rik	M2	M5	M2	M6	M5	10.435	10.61	10.458	10.251	10.621	10.512	10.625	10.613
	Rps11	M2	M5	M2	M7	M5	18.915	19.492	19.883	19.221	19.323	19.673	19.958	19.554	0.99	1.01
	Ptpmt1	M2	M5	M2	M7	M5	9.841	9.853	9.676	9.443	9.68	9.579	10.138	9.534	1	1
	Nola2	M2	M5	M2	M7	M5	10.868	10.64	10.686	10.05	10.608	10.748	10.54	10.688
	Atp5h	M2	M5	M2	M7	M5	21.004	21.095	21.15	20.954	20.841	21.224	21.186	21.561	0.95	1.05
	5730427N09Rik	M2	M5	M2	M7	M5	13.706	13.932	14.082	14.143	14.287	13.456	14.068	14.67
	Timm8b	M2	M5	M2	M7	M5	16.949	16.442	16.762	16.325	16.185	16.154	16.354	16.304	0.97	1.03
	Ccl27a	M2	M5	M2	M7	M5	11.16	10.385	10.115	10.049	10.629	9.967	10.119	10.228
	Cox5a	M2	M5	M3	M6	M5	18.083	18.262	18.748	18.419	18.217	18.749	18.653	18.647	0.99	1.01
	Cox6a1	M2	M5	M3	M7	M5	16.14	15.87	15.576	15.803	15.554	15.653	15.658	15.84
	Pop5	M2	M5	M3	M7	M5	13.58	13.46	13.024	12.902	12.609	12.849	13.555	12.79
	9130422G05Rik	M2	M5	M3	M7	M8	9.104	8.796	8.705	8.88	8.974	8.659	8.671	8.579
	Eef1b2	M2	M5	M4	M2	M8	12.474	13.154	13.323	12.81	12.429	13.073	14.63	12.027
	1110065P20Rik	M2	M5	M4	M2	M2	9.339	9.431	9.427	9.368	9.194	9.324	9.854	9.302
	Cox8a	M2	M5	M4	M5	M5	19.464	19.844	18.959	19.968	19.197	19.73	20.914	19.025	1.09	0.91
	Wdr34	M2	M5	M4	M6	M8	8.24	8.569	8.589	8.291	7.99	8.171	8.759	8.009	0.89	1.11
	Npy	M2	M5	M4	M7	M5	15.07	13.672	13.314	14.403	13.594	13.576	13.401	13.253	0.93	1.07
	Atp6v0a2	M2	M5	M4	M11	M4	8.79	8.615	8.664	8.877	9.062	8.999	8.752	9.01	0.93	1.07
	Mrpl54	M2	M5	M4	M13	M5	9.757	9.881	9.8	9.648	9.709	10.112	10.602	10.227
	AI595406	M2	M5	M5	M2	M6	9.727	9.632	9.686	9.604	9.448	9.506	9.81	9.925
	C030027L06Rik	M2	M5	M5	M2	M6	15.728	15.864	15.356	15.71	15.73	14.897	16.282	14.887
	Trim41	M2	M5	M7	M7	M15	9.528	9.325	9.48	9.322	9.152	9.203	9.367	9.206	0.96	1.04
	Rps17	M2	M5	M9	M2	M5	19.407	19.447	19.42	18.245	18.736	19.98	20.594	18.791	1	1
	Mrpl14	M2	M5	M9	M3	M5	10.36	10.624	10.337	9.642	10.386	10.854	10.161	10.471	0.93	1.08
	Myeov2	M2	M5	M9	M5	M5	17.594	17.731	17.368	17.658	17.132	18.092	17.622	17.262
	Lin7b	M2	M5	M9	M5	M5	11.648	11.288	11.166	11.475	11.087	11.243	11.606	11.346	0.93	1.07
	6720456B07Rik	M2	M5	M9	M7	M5	15.209	14.834	15.202	14.447	15.206	14.626	15.132	14.657
	Rpl13a	M2	M5	M9	M7	M5	10.641	10.653	11.03	10.69	10.799	10.668	10.713	10.611	1	1
	Rgs7bp	M2	M5	M9		M5	16.412	15.415	15.707	16.376	15.186	15.178	15.171	14.601	0.96	1.04
	Psme2	M2	M5	M11	M2	M1	8.245	7.963	8.104	7.83	8.051	8.211	8.126	8.186	0.95	1.04
	Bean	M2	M6	M2	M2	M2	8.607	8.67	8.502	8.594	9.265	8.566	8.672	8.672
	Golt1b	M2	M6	M2	M6	M8	9.038	9.032	8.867	9.039	9.208	8.86	9.237	9.09	1.12	0.87
	zfp507	M2	M6	M3	M2	M8	8.242	8.24	8.308	8.21	8.569	8.409	8.028	8.623
	Med14	M2	M6	M3	M6	M9	10.571	10.37	10.278	10.354	10.695	10.169	9.996	10.501	1.02	0.98
	Lars	M2	M6	M3	M6	M8	9.424	9.211	9.261	9.299	9.777	9.263	9.162	9.499	0.98	1.02
	Acsl5	M2	M6	M3	M6	M9	9.384	9.14	9.094	9.25	9.328	9.098	9.189	9.291
	Spcs3	M2	M6	M3	M6	M8	14.617	13.918	13.894	13.847	14.846	13.773	13.677	14.456	0.99	1.01
	D5Ertd591e	M2	M6	M3	M6	M8	10.034	10.094	9.849	9.866	10.365	10.295	9.574	10.302
	1700109H08Rik	M2	M6	M3	M6	M8	8.76	8.636	8.959	8.724	8.883	8.671	8.555	8.886
	2610017J04Rik	M2	M6	M3	M6	M9	11.051	11.001	11.184	10.778	11.346	10.83	10.674	11.373
	Snx13	M2	M6	M3	M6	M9	10.899	10.866	11.101	10.775	11.363	10.934	10.366	11.537	0.95	1.05
	AI505012	M2	M6	M3	M6	M8	10.835	10.548	10.409	10.539	10.733	10.108	10.152	10.467
	Tm9sf3	M2	M6	M3	M6	M9	9.259	9.311	9.177	9.077	9.298	9.137	9.277	9.282	0.93	1.07
	Tspyl3	M2	M6	M3	M9	M8	10.977	10.644	10.166	10.551	11.129	10.38	10.914	10.718
	Zc3h12b	M2	M6	M3	M14	M9	9.625	9.643	9.496	9.344	9.842	9.677	9.218	9.878
	1500034J01Rik	M2	M6	M4	M2	M2	9.883	10.104	9.72	10.238	10.431	9.996	9.29	10.43
	9230112E08Rik	M2	M6	M4	M2	M8	8.037	7.996	8.047	8.303	8.191	8.065	7.692	8.149
	Trmt1l	M2	M6	M4	M6	M8	10.028	10.14	9.832	10.009	10.309	9.963	9.543	10.472	0.94	1.06
	Slc25a32	M2	M6	M4	M6	M8	9.554	9.482	9.128	9.157	9.639	9.578	9.244	9.754
	Pum1	M2	M6	M4	M6	M8	9.406	9.324	9.252	9.548	9.568	9.294	9.263	9.451	1	1
	Slitrk1	M2	M6	M4	M6	M8	12.482	11.909	11.91	11.963	12.427	11.659	11.45	12.348	0.99	1.01
	BC057627	M2	M6	M4	M6	M2	8.056	8.165	8.153	8.092	8.463	8.213	7.807	8.409
	Cdkl5	M2	M6	M4	M11	M8	9.951	9.503	9.714	9.94	9.995	9.638	9.179	9.79	0.92	1.08
	Ildr2	M2	M6	M4	M16	M8	16.926	17.583	15.932	16.804	16.828	16.101	15.384	16.068	1.03	0.97
	C2orf68	M2	M6	M7	M6	M8	8.277	8.165	8.107	8.313	8.322	8.078	8.03	8.226
	Megf9	M2	M6	M7	M11	M15	11.771	11.632	11.939	11.785	12.113	11.73	11.085	11.485	0.99	1.01
	Eif2c3	M2	M6	M9	M6	M8	8.373	8.447	8.354	8.4	8.394	8.358	8.102	8.348	0.96	1.03
	Rfng	M2	M6	M11	M7	M2	11.428	11.225	11.175	11.723	11.662	11.197	11.476	11.677
	Scarb1	M2	M6	M11	M16	M15	8.495	8.579	8.479	8.663	8.528	8.45	8.291	8.481
	5630401D06Rik	M2	M6	M11	M16	M8	9.42	9.157	9.256	9.138	9.439	9.369	9.131	9.254
	Rnf26	M2	M6		M16		8.517	8.392	8.407	8.523	8.556	8.423	8.417	8.504
	Anks1b	M2	M7	M7	M11		8.61	8.614	8.779	8.863	8.806	8.761	8.916	8.865	0.97	1.03
	Gkap1	M2	M8	M11	M2	M11	10.364	10.802	10.534	10.641	11.189	11.187	9.38	10.516
	Irak1	M2		M1	M2		7.834	7.919	7.946	7.946	7.957	7.929	8.428	7.873	0.92	1.08
	Unk	M2		M1	M2	M2	8.665	8.643	8.669	8.533	8.366	8.57	8.624	8.416
	Nfe2l1	M2		M1	M2	M2	15.744	15.085	15.124	15.373	14.419	15.013	15.556	14.38
	Urgcp	M2		M1	M3	M3	8.71	8.736	8.858	8.889	8.9	8.844	8.451	8.97	1.04	0.96
	Ttc4	M2		M1	M4	M14	9.022	9.277	9.62	9.312	9.226	9.256	9.126	9.686	0.94	1.06
	Ik	M2		M1	M5		9.952	10.11	10.043	9.932	10.063	10.045	9.881	10.063	0.97	1.03
	Tnip1	M2		M1	M6		7.788	7.752	8.145	7.688	8.11	8.14	8.203	8.204	1.01	0.99
	Leo1	M2		M1	M7		8.933	8.904	8.196	9.024	8.38	8.377	8.683	8.322	1.01	0.99
	C230078M08Rik	M2		M1	M7		8.742	8.575	8.115	8.584	8.579	8.183	8.452	8.33
	Usp30	M2		M1	M7		7.967	7.974	7.967	7.836	8.002	7.998	7.964	7.994	0.9	1.1
	Tmem63c	M2		M1	M7	M3	8.332	8.296	8.363	8.219	8.386	8.326	8.142	8.391	1.01	0.99
	Mto1	M2		M1	M7	M3	8.431	8.777	8.908	8.619	8.795	8.745	8.712	8.835	0.93	1.07
	Pcbp2	M2		M1	M7		11.48	11.6	11.379	11.486	11.47	11.155	11.229	11.565
	Cherp	M2		M1	M7		10.035	9.791	9.834	9.9	9.66	9.651	9.433	9.981	0.97	1.03
	Sf1	M2		M1	M10	M14	8.725	8.695	8.694	8.572	8.61	8.459	8.435	8.579	0.97	1.03
	Senp3	M2		M1	M10		10.651	10.4	10.476	10.395	10.043	9.899	9.963	10.241	0.96	1.04
	Becn1	M2		M1	M10	M14	10.907	10.851	11.03	10.777	10.976	10.938	10.761	11.149	1	1
	Got2	M2		M1	M12		11.304	11.43	11.759	11.758	11.781	11.739	11.605	12.014	0.98	1.02
	Hnrpl	M2		M1	M14	M14	10.518	10.549	10.841	10.142	10.816	10.129	10.191	11.068
	Ihpk1	M2		M1	M14		13.017	12.907	12.858	12.867	12.769	12.728	12.33	12.938
	Rbm10	M2		M1	M14	M14	7.959	8.04	8.164	7.923	8.058	8.088	7.892	8.107	0.99	1.01
	Med15	M2		M1	M14	M14	8.454	8.588	8.873	8.57	8.655	8.54	8.412	8.884
	Ccdc123	M2		M1	M14		7.897	8.086	8.022	8.091	8.112	8.009	7.878	8.161
	Nlgn3	M2		M1	M14	M14	9.32	9.554	9.412	9.3	9.603	9.333	9.015	9.788	0.97	1.03
	Tssc1	M2		M1	M14	M14	8.297	8.408	8.354	8.306	8.431	8.428	8.13	8.542	1	1
	Megf8	M2		M1	M16	M8	13.479	13.066	12.73	13.563	13.193	13.079	11.612	13.115	1.02	0.99
	Bsdc1	M2		M1	M16		10.583	10.708	10.744	10.187	10.454	10.531	10.945	10.281	1.03	0.97
	Pitpnc1	M2		M1	M21		10.122	9.977	9.689	9.996	10.203	9.826	9.957	9.924	1.02	0.98
	Pcbp4	M2		M2	M2	M2	11.747	11.643	11.559	11.75	12.118	11.854	11.378	12.066	1.02	0.99
	Guk1	M2		M2	M2	M11	16.806	16.469	15.188	15.109	16.146	15.382	14.237	15.199	0.97	1.03
	2310014D11Rik	M2		M2	M2	M11	8.509	8.38	8.415	8.501	8.499	8.293	8.388	8.321
	Gramd1a	M2		M2	M2		8.016	7.949	8.184	7.999	8.437	8.492	7.979	8.409	0.9	1.11
	Pold3	M2		M2	M2	M11	8.959	9.035	9.178	8.797	8.86	8.979	9.315	8.858
	D430041D05Rik	M2		M2	M2		11.907	10.95	9.9	11.279	10.232	9.913	10.782	10.043	0.96	1.04
	Sgcb	M2		M2	M2		9.323	9.201	9.709	9.459	9.477	9.505	9.38	9.511
	Crcp	M2		M2	M3	M5	8.971	9.527	9.515	8.918	9.623	9.594	9.32	9.538	0.95	1.06
	Scn2a1	M2		M2	M3		10.424	10.432	10.694	10.143	10.636	10.293	10.763	10.111	0.93	1.07
	Capn10	M2		M2	M3	M5	8.872	8.855	8.97	8.913	8.971	8.8	9.187	8.79	0.87	1.12
	Olfml3	M2		M2	M3	M3	8.561	8.631	8.9	8.429	8.63	8.578	8.494	8.56
	Dbnl	M2		M2	M3	M3	8.27	8.343	8.408	8.096	8.385	8.458	8.193	8.432	1	1
	Gstz1	M2		M2	M3		9.094	9.241	9.3	9.057	9.159	9.264	9.424	9.259	0.84	1.16
	Arl6ip4	M2		M2	M3	M5	10.72	10.809	11.172	9.772	10.617	10.762	10.675	10.62	0.71	1.29
	LOC381219	M2		M2	M3	M5	8.281	9.193	9.063	9.372	9.622	9.175	9.494	9.126
	A430106G13Rik	M2		M2	M3	M3	9.358	8.56	8.638	9.25	9.298	8.682	9.251	8.804
	Ctnnbip1	M2		M2	M4	M3	10.696	10.534	10.273	10.568	10.04	9.872	9.951	9.942	1.02	0.97
	Trak2	M2		M2	M5	M14	9.751	9.787	9.641	10.127	9.567	9.678	9.957	9.675	0.96	1.03
	Lsm1	M2		M2	M6		8.23	8.137	8.156	8.171	8.297	8.202	8.158	8.264	0.94	1.06
	Pank2	M2		M2	M6		10.141	9.859	9.757	9.688	9.993	9.886	10.243	9.993	1	1
	Psenen	M2		M2	M6	M5	13.59	13.197	12.633	13.854	12.734	12.37	13.398	12.666
	Tmem38a	M2		M2	M7	M3	10.211	10.117	9.917	10.059	9.554	9.546	9.613	9.744	0.97	1.02
	Slc35b4	M2		M2	M7	M11	9.027	9.167	9.133	8.863	9.019	9.385	9.213	8.921
	Alkbh6	M2		M2	M7	M3	8.494	8.442	8.139	8.128	7.991	8.236	8.395	8.151
	Rnf169	M2		M2	M7		9.155	9.444	8.916	9.467	9.257	9.041	8.863	8.941
	Dph1	M2		M2	M7		8.281	8.267	8.309	8.515	8.287	8.32	8.18	8.317	1.02	0.97
	C6orf106	M2		M2	M7		10.873	10.621	10.557	10.924	10.942	10.651	10.763	10.678
	Capns1	M2		M2	M7	M3	12.136	12.643	11.688	12.397	10.969	11.69	12.358	11.235	0.97	1.03
	Cops8	M2		M2	M7	M3	12.348	12.332	13.162	11.95	12.319	12.323	12.498	12.844	0.94	1.06
	Srrm2	M2		M2	M7		8.29	8.243	9.322	8.411	9.311	8.917	8.825	9.217	0.99	1.01
	Kctd13	M2		M2	M7	M3	15.861	16.506	16.674	16.909	15.83	16.631	15.941	16.797
	Upf3a	M2		M2	M7	M8	8.47	8.312	8.461	8.365	8.467	8.435	8.424	8.361
	Fuk	M2		M2	M7	M8	8.58	8.8	8.851	8.73	8.618	8.911	8.707	8.609	0.98	1.03
	Tbcb	M2		M2	M7		13.629	13.72	13.059	12.921	12.978	13.436	13.59	13.217	0.95	1.04
	Arpc1a	M2		M2	M8		11.398	11.439	11.289	11.653	11.022	11.289	11.463	11.233	1	1
	AW120700	M2		M2	M9		8.764	9.082	8.718	9.025	9.34	8.996	9.153	8.716
	Nrn1	M2		M2	M9		18.222	18.048	17.812	18.378	17.976	18.131	16.908	18.497	1.02	0.98
	Luzp1	M2		M2	M10		8.942	8.785	8.85	8.656	8.837	8.941	8.565	8.91	1.04	0.96
	Hagh	M2		M2	M10	M5	11.92	12.152	12.156	11.363	11.806	11.798	11.166	11.939	1.01	0.98
	Dctn5	M2		M2	M10	M5	12.911	12.885	13.265	13.055	13.497	13.146	12.586	13.208	0.97	1.03
	Ldb1	M2		M2	M11	M4	13.779	14.271	14.21	14.281	14.726	14.881	12.931	14.756	0.97	1.03
	LOC382251	M2		M2	M11	M4	9.106	8.684	8.949	9.081	9.119	8.99	8.737	8.472
	Drg1	M2		M2	M12		10.646	11.196	11.193	10.938	10.962	11.502	11.301	11.368	0.95	1.05
	Spcs1	M2		M2	M12	M5	14.238	14.374	14.438	14.062	14.145	14.319	14.511	14.563	0.99	1.01
	Spock1	M2		M2	M13		7.989	7.977	8.173	7.88	8.118	7.953	7.993	8.156	1.14	0.86
	Mrpl49	M2		M2	M14	M14	8.717	8.772	8.994	8.441	9.112	8.767	8.626	9.063	0.95	1.05
	Slc39a6	M2		M2	M14	M14	11.492	11.678	12.351	12.62	11.389	11.493	12.381	11.508	0.97	1.03
	Faap20	M2		M2	M14	M3	9.193	9.455	9.318	9.29	9.103	9.398	9.015	9.193
	Atg16l1	M2		M2	M14		9.542	9.668	9.3	9.281	9.194	9.4	8.905	9.205	1.02	0.99
	Atad1	M2		M2	M14	M14	10.312	10.286	10.202	10.517	10.28	9.982	10.866	9.937	0.94	1.06
	Lancl1	M2		M2	M14	M14	11.184	10.851	10.832	10.982	10.726	10.964	11.092	10.954	0.96	1.04
	1110007M04Rik	M2		M2	M14		9.213	9.309	9.254	9.257	9.396	9.447	9.156	9.355
	Grina	M2		M2	M14	M2	24.492	24.634	24.746	24.265	24.811	24.806	23.609	24.773
	Mpv17	M2		M2	M14		9.706	9.793	9.903	9.874	9.753	9.866	9.852	9.774	0.97	1.04
	Ldoc1l	M2		M2	M14		12.99	13.141	13.207	13.567	13.454	13.176	12.698	12.976
	Efnb1	M2		M2	M15	M11	8.411	8.392	8.116	8.47	8.467	8.511	8.166	8.393	1.01	0.99
	C2cd4b	M2		M2	M15	M2	9.537	9.712	9.346	10.066	9.672	9.742	8.409	9.972
	Plekhm2	M2		M2	M15		13.092	12.212	11.474	12.841	12.324	12.106	11.498	11.827	1.02	0.98
	Snhg10	M2		M2	M16	M11	9.215	9.279	9.401	9.246	9.848	9.643	9.053	9.819
	Rpp38	M2		M2			8.065	8.334	8.302	8.236	8.553	8.478	8.446	8.482	0.97	1.03
	Nudt19	M2		M2			11.989	12.216	9.814	11.44	10.153	10.098	11.699	10.05	1.05	0.95
	Mir16	M2		M3	M2	M8	15.096	15.155	14.774	14.758	14.062	14.735	15.601	14.259
	A430005L14Rik	M2		M3	M2	M11	8.288	8.262	8.157	8.133	8.248	8.252	8.237	8.197
	Golga5	M2		M3	M2	M11	8.484	8.528	8.741	8.548	8.537	8.527	8.655	8.658	0.91	1.08
	Mrpl53	M2		M3	M3	M5	13.924	13.681	13.44	13.423	13.525	13.92	13.039	13.766	0.99	1.01
	Commd6	M2		M3	M3	M3	8.995	9.155	8.996	8.988	9.055	9.05	9.097	8.999	0.94	1.06
	Sec24c	M2		M3	M3	M3	9.502	9.627	9.706	9.548	9.484	9.342	9.101	9.507	0.96	1.04
	EG236831	M2		M3	M3		17.147	16.839	16.744	17.363	16.507	16.756	17.377	16.046
	Rftn2	M2		M3	M4	M3	8.379	8.277	8.367	8.366	8.62	8.383	8.268	8.396	0.89	1.11
	Unc84a	M2		M3	M4	M10	9.35	9.024	9.284	9.129	9.197	9.075	9.12	9.162
	Ap4b1	M2		M3	M4		8.065	8.065	7.993	7.958	7.935	8.066	8.007	8.073	1	0.99
	Pex11a	M2		M3	M4	M11	8.291	8.247	8.316	8.391	8.318	8.407	8.265	8.311
	Sall2	M2		M3	M4		9.673	9.684	9.954	9.721	9.452	9.392	9.29	9.897
	Mll1	M2		M3	M4	M3	12.55	12.621	12.927	12.825	13.296	12.976	12.414	12.841
	Rab22a	M2		M3	M4	M9	8.294	8.118	8.294	8.175	8.236	8.161	8.166	8.197
	Chuk	M2		M3	M5		9.431	9.234	9.207	9.175	8.914	8.788	9.097	9.023	0.97	1.03
	Ap3b1	M2		M3	M5		8.18	8.182	8.386	8.223	8.068	8.081	8.169	8.14	0.97	1.03
	Mapk8	M2		M3	M6		8.611	8.426	8.413	8.286	8.624	8.408	8.491	8.531
	9030425P06Rik	M2		M3	M6	M8	8.066	8.182	8.177	7.996	8.131	8.011	7.93	8.082
	Prkg1	M2		M3	M6	M9	8.428	8.337	8.293	8.406	8.397	8.282	7.936	8.36	0.97	1.03
	Msl1	M2		M3	M6		11.408	11.226	11.803	11.476	11.546	11.186	11.908	11.635	1	1
	Tmem234	M2		M3	M6	M8	10.278	10.369	10.38	10.383	10.492	10.51	10.293	10.377
	Stxbp5	M2		M3	M6	M9	9.542	9.332	9.402	9.547	9.424	9.281	9.167	9.252	0.95	1.05
	Tbc1d7	M2		M3	M6	M5	9.355	9.461	9.554	9.259	9.318	9.415	9.547	9.421	0.96	1.04
	C1galt1	M2		M3	M6	M9	8.068	8.097	8.142	7.794	8.187	8.064	8.032	8.058
	Tsen2	M2		M3	M7	M8	8.861	8.963	8.873	8.939	8.831	8.884	9.017	8.873
	BC030863	M2		M3	M7		9.139	8.879	8.788	8.441	8.67	8.525	8.7	8.623
	Ptp4a2	M2		M3	M7	M2	12.534	12.153	11.849	12.703	12.173	11.814	12.264	11.93
	Nudt9	M2		M3	M7	M1	11.823	11.814	11.789	11.584	11.177	11.775	11.933	11.575	0.98	1.02
	Sft2d3	M2		M3	M7		8.3	8.157	8.146	8.297	8.322	8.216	8.302	8.164
	Gig	M2		M3	M7		8.782	8.867	9.059	8.713	9.039	8.905	8.825	9.024
	D2Ertd391e	M2		M3	M7	M11	8.607	8.402	8.929	8.892	8.499	8.568	8.598	8.68
	Itsn2	M2		M3	M7		8.865	8.763	9.028	8.836	8.443	8.681	8.627	8.753
	Ercc3	M2		M3	M7		8.192	8.164	8.343	7.986	8.158	8.325	8.261	8.224	0.97	1.03
	Nedd9	M2		M3	M7		8.024	7.93	8.035	7.817	8.033	8.004	8.039	7.992
	Ptpns1	M2		M3	M7		13.835	13.508	13.577	13.523	13.685	13.472	13.257	13.418
	Senp2	M2		M3	M7	M11	8.723	8.671	8.806	8.494	8.589	8.439	8.637	8.585
	Gng4	M2		M3	M7	M2	8.2	8.812	8.83	7.918	8.847	8.493	8.855	8.253	0.98	1.01
	Snag1	M2		M3	M7		10.309	10.367	10.17	10.439	10.54	10.029	9.775	10.6
	Rmnd1	M2		M3	M7		8.043	7.985	8.367	8.125	8.21	8.014	8.075	8.226	0.95	1.05
	Ubtf	M2		M3	M7		8.969	8.682	8.383	8.726	8.396	8.415	8.238	8.421	1.01	0.99
	Brwd2	M2		M3	M7		8.143	8.258	8.257	8.149	7.813	7.857	7.927	8.105
	Kat7	M2		M3	M7		8.018	7.994	8.01	8.004	7.918	7.751	7.911	7.869
	Dnaja4	M2		M3	M7	M10	10.448	10.281	10.711	10.448	10.091	10.129	10.07	10.193	0.99	1
	Paqr4	M2		M3	M7		8.438	8.375	8.257	8.421	8.214	8.306	8.341	8.113	0.93	1.07
	Gad2	M2		M3	M9	M11	10.162	10.469	10.418	9.825	10.175	10.23	10.335	10.021
	Cxxc4	M2		M3	M9		8.947	9.125	9.128	8.588	9.117	8.908	9.158	8.952
	Tmem39a	M2		M3	M10		8.48	8.73	8.823	8.215	8.462	8.631	8.214	8.493
	Cebpg	M2		M3	M11	M4	8.609	8.641	8.455	8.533	8.989	8.801	8.708	8.782
	Tmem62	M2		M3	M14	M14	9.466	9.236	9.537	9.275	9.423	9.288	9.17	9.435	1.03	0.98
	Hprt	M2		M3	M15		12.342	12.716	12.618	11.913	12.186	12.463	13.207	12.194
	Zfp512	M2		M3	M16		9.245	9.142	9.557	9.659	9.15	9.074	9.367	9.375
	Ahsa1	M2		M3	M16		12.502	12.264	12.746	12.338	12.306	12.073	12.423	12.102	0.99	1.01
	Mtap7	M2		M3	M20	M3	11.044	10.597	10.36	11.294	10.473	10.284	10.466	10.352
	A930010C08Rik	M2		M3	M21		8.446	9.426	9.826	8.92	9.829	9.517	9.261	9.388
	Ehd3	M2		M3			9.795	10.39	9.569	10.435	9.305	9.274	9.702	9.303	1.1	0.9
	LOC332300	M2		M3			7.943	8.07	7.853	8.057	8.092	7.928	7.756	8.211
	BC017647	M2		M4	M2	M2	9.043	8.952	8.967	9.056	9.057	9.02	8.335	8.992
	Qrsl1	M2		M4	M2	M8	10.829	10.835	11.074	10.813	11.5	11.013	10.479	11.571	0.99	1.01
	Retsat	M2		M4	M2	M2	8.159	8.42	8.009	8.111	8.322	8.261	8.094	8.322
	B230373P09Rik	M2		M4	M2	M2	8.621	8.77	8.666	8.794	9.13	9.123	8.55	9.317
	Brunol6	M2		M4	M2	M2	8.017	8.379	8.359	8.035	8.039	8.268	8.788	8.23
	Dock6	M2		M4	M2	M2	9.175	8.967	9.184	9.153	9.565	9.023	8.395	9.511
	Spef1	M2		M4	M2	M2	8.654	8.418	8.203	8.573	8.713	8.335	8.35	8.611
	Pctk1	M2		M4	M2	M2	9.784	9.299	9.579	9.909	9.391	9.097	9.876	9.157
	Irf2	M2		M4	M3	M3	11.385	11.032	10.978	12.328	10.85	11.014	10.786	11.222
	Icam5	M2		M4	M3	M3	10.566	11.116	11.167	10.837	10.498	10.844	10.692	10.859	0.97	1.03
	Lhx2	M2		M4	M5	M15	8.114	8.342	8.508	8.365	8.403	8.426	8.415	8.343
	Cdc23	M2		M4	M6	M8	8.71	8.857	8.944	8.806	9.236	9.116	8.662	9.248	0.93	1.07
	Kiaa0513	M2		M4	M6	M4	12.453	12.173	12.174	12.09	12.68	12.563	11.497	12.181
	Wwc1	M2		M4	M6	M15	11.406	11.129	11.184	11.711	11.181	11.123	10.817	10.807	1	1
	Cyb561d1	M2		M4	M6	M3	9.104	8.986	8.878	9.163	9.427	8.995	8.743	9.003
	Dync2h1	M2		M4	M6	M8	8.672	8.567	8.448	8.492	8.712	8.488	8.275	8.632	0.94	1.06
	Stk24	M2		M4	M6	M2	8.174	8.11	8.088	8.333	8.268	8.093	8.357	8.177	1.04	0.96
	1700060H10Rik	M2		M4	M7	M3	8.229	8.454	8.559	8.469	8.383	8.533	8.66	8.623
	H2afj	M2		M4	M7	M2	8.709	8.807	8.316	8.92	8.206	8.31	8.346	8.274
	Zfp341	M2		M4	M7	M3	8.379	8.352	8.628	8.339	8.469	8.661	8.289	8.382
	Ube2ql1	M2		M4	M7	M2	13.933	13.655	13.921	13.547	13.104	12.945	13.462	13.122	0.87	1.13
	E4f1	M2		M4	M7		8.167	8.187	8.224	8.193	8.111	8.033	8.217	7.956
	Cbfa2t3	M2		M4	M7	M3	8.91	8.583	8.683	8.625	8.667	8.737	8.757	8.481
	Gripap1	M2		M4	M7	M3	10.438	10.551	10.829	10.661	10.687	10.268	10.602	10.652	0.98	1.02
	Ctnnbl1	M2		M4	M7	M2	8.779	8.506	8.861	8.856	8.561	8.595	8.804	8.477	0.98	1.03
	Accn2	M2		M4	M9	M3	9.679	9.558	9.288	8.804	9.083	9.44	9.486	8.966
	Adcy5	M2		M4	M9	M2	12.398	12.472	12.47	13.078	13.063	12.729	11.406	12.816	1.03	0.97
	Ptpla	M2		M4	M14	M15	8.091	8.016	7.94	7.971	7.921	8.022	8.161	7.919
	Fam82a2	M2		M4	M15	M15	8.453	8.467	8.867	8.547	8.706	8.985	9.294	8.875	0.89	1.11
	Rapgef1	M2		M4	M16	M8	10.066	9.967	9.959	10.383	10.418	10.238	10.055	10.257	0.94	1.06
	Angel2	M2		M4	M18	M3	8.999	8.986	9.093	8.939	9.152	8.976	9.202	9.097	0.96	1.04
	Centg2	M2		M4	M20	M2	8.226	8.515	8.347	8.21	8.525	8.64	8.137	8.411
	B230308P20Rik	M2		M4	M21		8.575	8.703	8.093	8.129	8.204	7.935	8.616	7.909
	Napa	M2		M5	M2	M2	8.876	8.998	9.129	9.359	8.915	8.98	9.425	8.947	0.96	1.04
	Vps13d	M2		M5	M2	M2	8.636	8.77	8.549	8.655	8.518	8.577	8.292	8.426	0.95	1.05
	BC017643	M2		M5	M2	M2	8.783	8.67	8.736	8.613	8.437	8.596	8.772	8.73
	Zfp777	M2		M5	M2	M3	9.259	9.17	9.146	9.197	9.517	9.183	8.982	9.281
	Srd5a2l	M2		M5	M2	M2	8.391	8.343	7.983	8.384	7.933	7.881	8.247	7.937
	Chd5	M2		M5	M2		8.953	9.037	8.892	9.223	9.187	8.996	8.874	8.931
	Slc39a11	M2		M5	M4		9.042	9.028	9.275	9.113	9.014	9.123	9.042	9.046	1	1.01
	Bag5	M2		M5	M4	M3	9.192	9.216	9.08	8.81	9.135	9.082	9.305	9.122	0.98	1.02
	Ggtl3	M2		M5	M6		8.669	8.555	8.929	8.898	8.644	8.529	8.95	8.816
	Ddx54	M2		M5	M7	M3	8.666	8.548	8.37	8.618	8.438	8.48	8.495	8.379
	Abcf3	M2		M5	M7	M3	8.959	9.116	9.174	8.852	8.955	9.133	9.063	9.049	0.93	1.07
	Tor1b	M2		M5	M7	M3	9.391	9.396	9.28	9.644	9.402	9.447	9.408	9.399	0.97	1.02
	Wdr48	M2		M5	M7	M3	9.103	9.507	9.198	9.024	9.22	9.408	9.05	9.198	0.96	1.04
	Pdk3	M2		M5	M7	M3	8.865	9.053	9.038	9.261	9.04	8.828	8.999	9.189	1.03	0.97
	E130014H10Rik	M2		M5	M7	M3	10.328	9.433	9.867	10.581	10.545	9.904	9.032	9.847
	C1orf144	M2		M5	M7	M3	8.834	8.798	8.655	8.804	8.892	8.66	8.494	8.796
	LOC98434	M2		M5	M7	M2	8.371	8.379	8.085	8.382	8.625	8.161	7.883	8.134
	Supt5h	M2		M5	M8	M3	10.226	10.068	10.878	10.856	10.132	10.406	9.999	10.276	0.94	1.07
	Nol6	M2		M5	M8	M3	9.367	9.384	9.423	9.567	9.088	9.314	9.256	9.298
	Ppp1r3f	M2		M5	M10	M14	10.461	10.352	10.075	9.726	9.757	10.394	9.732	9.666	0.92	1.08
	D130004H04Rik	M2		M5	M11	M8	9.372	9.022	9.644	8.958	9.736	9.529	9.07	9.34
	LOC382953	M2		M5	M11	M8	8.05	7.954	8.118	8.302	8.165	7.956	7.968	8.043
	Ryk	M2		M5	M19	M3	9.663	9.492	9.502	9.586	9.492	9.57	9.489	9.671
	Zc3h13	M2		M6	M11	M4	8.534	8.584	8.782	8.687	9.239	8.961	8.129	8.861
	LOC381747	M2		M6	M11	M4	9.278	8.896	8.918	9.392	9.345	8.934	8.335	9.287
	Chd2	M2		M6	M11	M4	8.366	8.467	8.315	8.29	8.534	8.69	8.174	8.287	0.97	1.03
	5330432J10Rik	M2		M6	M11		8.471	8.475	8.333	9.538	8.71	8.325	8.533	8.46
	Thsd4	M2		M6	M13	M4	8.621	8.839	8.986	9.132	9.24	9.32	7.208	10.084
	Kiaa1467	M2		M7	M2	M15	13.213	12.834	12.073	12.966	12.408	11.877	11.354	12.551	0.93	1.07
	D630040I23Rik	M2		M7	M7	M2	11.14	10.344	9.935	10.35	11.867	10.377	10.514	10.653
	Appbp2	M2		M7	M7	M2	10.831	10.678	10.188	10.995	10.607	10.345	10.551	10.35	0.95	1.05
	Cirbp	M2		M7	M14	M15	8.238	8.273	8.482	8.16	8.232	8.172	8.552	7.993	1.03	0.97
	Csrp2bp	M2		M7	M15	M15	8.475	8.337	8.238	8.504	8.538	8.341	8.265	8.413
	Capn5	M2		M7	M15	M15	12.25	12.2	11.425	11.617	12.025	11.653	10.704	11.743	1.08	0.92
	D330001F17Rik	M2		M7	M16	M8	8.266	8.232	8.274	8.187	8.389	8.257	8.114	8.368
	Chi3l1	M2		M8	M3	M3	7.796	8.269	8.995	7.995	9.004	9.043	8.664	8.775
	Slc46a3	M2		M8	M3	M3	8.593	8.728	8.905	8.593	8.695	8.879	8.732	8.907
	Npc1	M2		M8	M7		8.626	8.696	8.548	8.84	8.865	8.771	8.854	8.754	1.01	0.99
	A230050P20Rik	M2		M8	M7		8.834	8.995	8.997	8.535	8.51	8.826	8.647	8.546
	Zfp692	M2		M8	M7	M5	8.527	8.616	8.897	8.595	8.781	8.57	8.412	8.955
	Inf2	M2		M8	M9		8.62	8.611	8.389	9.454	8.566	8.619	8.283	8.746	1.02	0.98
	Smyd2	M2		M8	M10	M14	8.725	8.955	8.948	8.406	8.895	9.084	8.795	9.18
	Manbal	M2		M9	M3	M5	13.47	13.255	14.061	12.968	13.917	13.542	13.064	13.732
	9430016H08Rik	M2		M9	M16	M9	9.171	9.21	9.16	9.106	9.338	9.253	9.503	9.252
	Cryzl1	M2		M10	M2	M3	10.559	10.443	10.513	10.476	10.25	10.602	10.759	10.285	0.97	1.03
	Nadk	M2		M10	M3	M3	12.096	12.117	12.718	12.33	12.005	12.312	12.057	12.258	0.92	1.08
	2810038D20Rik	M2		M10	M7	M2	8.228	8.084	8.302	8.444	7.875	8.07	8.191	7.987
	Magef1	M2		M10	M7		8.464	8.304	8.456	8.499	8.557	8.438	8.156	8.397
	Trp53inp2	M2		M10	M7	M11	10.23	9.545	9.69	9.81	9.459	9.073	9.448	9.519
	Med24	M2		M10	M7	M3	9.243	9.329	9.022	9.143	9.238	9.474	9.23	9.419	1.01	0.99
	Sav1	M2		M10	M7	M11	8.706	8.678	8.858	8.833	8.543	8.546	8.831	8.703
	Dhx57	M2		M10	M7	M3	8.063	7.989	7.995	7.834	8.043	7.997	8.014	8.106
	1300001I01Rik	M2		M10	M8	M3	9.405	9.627	10.003	9.84	9.588	9.537	9.158	9.424
	St5	M2		M10	M10		8.086	8.144	8.183	8.182	8.115	8.195	8.291	8.256	1.02	0.98
	Ndufa10	M2		M11	M2	M14	12.093	12.302	12.922	12.094	12.562	12.284	11.604	12.557	0.98	1.02
	2310051F07Rik	M2		M11	M2	M11	11.888	11.793	10.9	11.614	10.425	10.383	11.022	10.1
	Csnk1d	M2		M11	M2		8.116	8.19	8.238	8.259	8.396	8.39	8.29	8.336
	Slc25a25	M2		M11	M2	M11	8.284	8.148	8.074	8.343	8.019	7.984	8.379	7.879	0.98	1.02
	Rab36	M2		M11	M2	M11	8.23	8.613	8.826	8.413	8.51	8.579	8.631	8.413
	Lemd2	M2		M11	M2	M11	9.328	9.268	8.813	9.63	9.093	8.882	8.571	8.999	0.93	1.07
	Kng2	M2		M11	M2	M2	8.82	8.699	8.7	9.091	8.979	8.799	8.918	9.109
	Ralbp1	M2		M11	M2	M11	14.51	14.224	14.687	14.213	13.857	14.616	15.526	13.645	0.97	1.03
	Dusp23	M2		M11	M2	M11	8.526	8.502	8.225	8.722	8.349	8.401	8.129	8.371
	Ranbp10	M2		M11	M3	M2	8.815	8.852	8.751	8.798	8.67	8.778	8.861	8.541
	Socs2	M2		M11	M5	M2	9.166	9.326	9.463	8.97	9.379	9.502	8.99	9.49
	Nlgn2	M2		M11	M5	M3	11.466	12.044	12.076	12.38	11.255	11.994	12.458	11.068	0.96	1.04
	Rnf25	M2		M11	M6	M15	8.009	7.736	8.03	7.982	8.077	7.944	8.259	8.008	0.93	1.07
	Stxbp2	M2		M11	M7	M3	10.016	9.841	10.31	9.723	10.178	10.643	10.352	9.954
	Pank4	M2		M11	M7	M3	10.419	9.987	9.927	9.854	9.686	10.187	10.177	9.596	0.99	1.01
	Tmem50b	M2		M11	M7	M2	9.064	8.994	9.199	9.03	8.952	9.08	8.98	9.08
	Spsb1	M2		M11	M7	M2	8.251	8.174	8.012	8.4	8.613	8.261	8.458	8.605
	Noa1	M2		M11	M7	M2	8.319	8.312	8.404	8.374	8.205	8.41	8.55	8.417
	Ryr1	M2		M11	M7	M3	7.864	7.885	8.082	8.26	7.861	8.047	7.924	8.099	0.96	1.04
	3110082D06Rik	M2		M11	M7	M11	7.986	7.983	7.911	8.277	8.233	8.073	7.913	8.2
	Cyb5b	M2		M11	M7	M11	14.231	14.416	13.715	14.148	13.292	13.468	14.331	13.279	1.04	0.96
	Ddb1	M2		M11	M7	M3	12.311	11.691	12.504	12.038	12.205	11.815	11.754	11.935	1.02	0.98
	Sf3a1	M2		M11	M10		8.6	8.666	8.587	8.762	8.677	8.681	8.633	8.655	0.96	1.03
	Usp24	M2		M11	M12	M1	8.799	8.942	8.748	8.71	8.634	8.884	8.854	8.617	0.99	1.02
	Ddx19b	M2		M11	M14	M14	8.162	8.401	8.303	8.385	8.224	8.285	8.149	8.204
	C87436	M2		M11	M14	M11	8.164	7.988	7.987	8.006	7.824	8.069	8.182	7.882
	whirlin	M2		M11	M21	M2	8.566	8.738	8.573	8.284	8.784	8.853	8.229	8.796
	1700021K19Rik	M2		M12	M2	M3	9.517	9.16	9.425	9.228	9.164	8.929	9.533	9.277
	Capn2	M2		M12	M13		8.852	8.792	8.983	8.682	8.91	8.906	9.285	8.719	0.97	1.03
	Pigl	M2		M13	M2	M2	8.499	8.261	8.394	8.414	8.317	8.151	8.091	8.114
	Nxf1	M2		M13	M5	M2	8.867	8.786	9.05	8.829	8.758	8.814	9.016	8.822	0.96	1.05
	Pcsk6	M2		M13	M17		9.417	9.694	9.399	9.177	8.906	9.368	9.364	8.925
	Podxl2	M2			M2		8.255	8.124	7.945	8.249	8.182	7.94	7.796	8.053
	KIAA0355	M2			M2		8.44	8.325	7.889	8.193	7.93	7.796	8.293	7.859
	Thrap3	M2			M4		8.959	9.004	9.252	9.33	9.219	8.887	9.352	9.273	1.07	0.93
	Traf3	M2			M4		11.609	11.656	12.955	11.666	12.059	12.186	11.015	12.381	0.93	1.07
	Dmwd	M2			M5	M3	10.812	10.972	10.139	10.643	9.845	10.116	10.931	9.931	1	1
	2210015D19Rik	M2			M6		7.959	8.009	7.893	7.965	8.126	7.975	7.868	8.097
	Dhcr7	M2			M7	M3	7.862	7.965	8.132	7.715	7.919	7.883	8.06	7.961	0.92	1.08
	2610202E01Rik	M2			M7		8.419	8.314	8.512	8.322	8.335	8.125	8.462	8.426
	4933406E20Rik	M2			M7		7.897	8.039	8.034	7.944	7.994	7.896	7.961	7.912
	Hps4	M2			M7		7.973	8.093	8.026	7.914	7.93	7.994	7.762	8.004
	Vps16	M2			M7		9.126	9.189	9.237	9.238	8.94	9.005	9.293	9.248	0.96	1.04
	4930428B01Rik	M2			M7		9.744	9.897	10.164	10.525	10.758	10.176	9.858	10.312
	C19orf25	M2			M8		7.923	7.996	8.007	7.809	7.869	8.155	7.872	7.909
	Mpped1	M2			M9	M3	15.275	16.068	16.303	15.143	15.991	16.479	15.166	16.195
	Pdcd7	M2			M9		9.115	8.974	9.069	8.613	8.92	8.97	9.01	8.829
	Tubgcp2	M2			M9		10.923	11.111	10.743	10.771	10.83	10.864	10.514	11.21	1.01	0.99
	4933411D12Rik	M2			M10		7.92	7.966	7.952	8.014	7.965	7.965	7.952	7.839
	1810073G14Rik	M2			M10		10.107	9.879	9.511	9.782	9.669	9.483	9.394	9.651
	Gmeb2	M2			M14		8.177	8.029	8.112	7.887	8.054	7.894	7.834	8.001	0.85	1.16
	Smpd3	M2			M14		9.14	8.998	9.127	9.092	8.818	8.908	8.884	9.06	0.94	1.05
	Vapb	M2			M14		8.403	7.874	8.273	8.457	8.398	7.952	8.959	8.153
	AI646023	M2			M14		8.296	8.581	8.477	8.143	8.273	8.552	8.292	8.385
	Bcl2l13	M2			M16		9.034	8.828	8.958	8.861	8.838	8.872	8.948	8.774	0.97	1.03
	Vangl1	M2			M21		8.069	8.268	8.304	7.829	8.515	8.32	8.104	8.25
	Slc6a11	M2			M21		7.739	8.085	8.293	7.667	8.044	7.934	7.991	8.07	0.94	1.07
	Gldc	M2			M21		8.341	8.518	8.515	8.593	8.483	8.296	8.066	8.462	1.04	0.96
	Arf3	M2			M21		15.273	15.098	15.109	16.769	14.305	13.723	14.864	14.659
	Col4a1	M2			M21		10.287	9.986	10.501	10.494	9.769	9.904	9.685	9.83
	Stk25	M2					11.428	11.216	9.773	10.803	9.996	10.132	10.175	10.037
	Zbtb7a	M2					7.763	7.774	7.705	7.787	8.44	7.883	7.207	8.357
	Ddx27	M2					8.092	8.075	8.123	8.075	8.255	8.137	7.739	8.091
	Acaca	M2					12.054	12.167	10.512	12.393	10.711	10.875	11.166	10.469	0.99	1
	Exosc5	M2					7.901	7.978	8.024	7.689	7.912	8.1	7.832	8.059	0.98	1.02
	Dbr1	M3	M1	M1	M5	M14	9.576	9.749	9.921	9.445	9.642	9.815	9.719	9.799	1.01	0.99
	LOC234360	M3	M1	M1	M14	M14	8.308	8.303	8.21	8.151	7.949	8.297	9.29	7.868
	LOC384131	M3	M1	M1	M14	M15	8.364	8.697	8.398	8.708	8.355	8.728	9.785	8.447
	Ugcg	M3	M1	M3	M14	M15	13.49	13.579	13.274	12.454	13.085	12.921	13.191	12.936	0.98	1.02
	LOC381490	M3	M1	M7	M2	M15	11.08	11.187	11.428	11.246	10.925	10.832	12.516	10.626
	Kctd10	M3	M1	M7	M15	M15	11.183	11.31	11.608	10.922	12.092	11.757	10.533	11.693	0.98	1.03
	Mrpl15	M3	M1	M9	M4	M6	8.102	8.063	7.963	8.109	7.996	7.966	8.347	8.063	1.01	1
	Triobp	M3	M1	M11	M2	M10	8.731	8.754	8.45	8.808	8.771	8.68	8.514	8.58	0.97	1.03
	Flt1	M3	M1	M11	M2	M11	10.319	9.811	9.88	10.581	10.489	10.069	9.506	10.1	0.87	1.13
	Usp20	M3	M1	M11	M2	M2	14.142	14.186	14.1	14.62	14.455	14.29	13.1	14.834
	Erich1	M3	M1		M5		8.023	7.909	7.861	8.169	7.958	7.919	7.894	7.991
	Dusp1	M3	M2	M2	M2	M2	11.482	11.332	10.142	9.902	11.009	10.532	11.064	10.577
	Gstm6	M3	M2	M2	M5	M5	9.061	9.497	9.557	9.46	9.268	9.529	9.552	9.323
	Mfap3l	M3	M2	M2	M6	M8	8.767	8.717	9.047	8.992	9.195	8.868	8.556	9.214
	Homer3	M3	M2	M2	M21	M3	8.567	8.702	8.649	8.873	8.143	8.508	8.315	8.868
	2900072M03Rik	M3	M2	M3	M2	M11	13.95	13.891	13.599	15.111	12.901	12.621	13.023	12.693
	Comt	M3	M2	M3	M5	M3	11.027	11.299	10.755	11.225	10.588	11.056	10.979	10.524	1.1	0.9
	Fnta	M3	M2	M3	M5	M2	13.768	13.609	13.275	12.913	13.807	13.559	13.305	13.579	0.95	1.05
	Twsg1	M3	M2	M3	M7	M6	8.744	8.874	8.842	8.95	8.985	8.934	8.835	8.906
	Lace1	M3	M2	M3	M7	M11	8.526	8.609	8.812	8.506	8.452	8.453	8.496	8.486	0.98	1.02
	D930048N14Rik	M3	M2	M4	M2	M2	8.317	8.417	8.248	8.295	8.389	8.308	7.823	8.401
	2610035D17Rik	M3	M2	M4	M2	M2	9.781	10.313	9.242	9.44	8.916	9.157	11.597	8.821
	Fam178a	M3	M2	M4	M2	M2	8.417	8.332	8.378	8.402	8.542	8.292	8.038	8.458
	Akap8l	M3	M2	M4	M2	M2	9.911	10.145	9.942	10.672	10.654	10.245	9.767	10.697	0.99	1.01
	Zfp46	M3	M2	M4	M2	M2	8.959	8.822	8.76	9.377	9.02	8.617	8.248	8.977
	Nup93	M3	M2	M4	M2	M2	8.338	8.318	8.36	8.486	8.334	8.296	7.99	8.402	0.97	1.02
	Mark2	M3	M2	M4	M2	M2	11.475	11.291	11.21	11.591	11.672	11.384	10.719	11.762
	Rbak	M3	M2	M4	M2	M3	9.128	8.765	8.651	9.039	9.017	9.057	8.531	8.805
	Mmd2	M3	M2	M4	M2	M2	17.84	17.9	17.623	17.876	18.256	17.308	17.07	17.726
	Kiaa0556	M3	M2	M4	M2	M2	8.296	8.265	8.323	8.477	8.454	8.473	8.025	8.445
	Arhgef11	M3	M2	M4	M2	M2	9.765	9.543	9.509	9.905	9.732	9.65	8.656	9.876	0.97	1.03
	Cerk	M3	M2	M4	M2	M2	10.072	10.277	9.86	10.085	10.297	10.032	9.466	10.178
	Tgfbrap1	M3	M2	M4	M2	M2	10.428	10.368	10.18	10.447	10.688	10.398	9.728	10.618	0.96	1.04
	Rufy3	M3	M2	M4	M2	M2	9.586	9.746	9.721	9.834	9.855	9.588	9.217	9.754	1	1
	Wdr20	M3	M2	M4	M2	M2	8.461	8.533	8.439	8.77	8.375	8.297	8.192	8.585
	Dpagt1	M3	M2	M4	M2	M2	9.718	9.604	9.764	9.734	10.253	9.724	8.971	10.151
	Ap2a1	M3	M2	M4	M2	M3	9.01	9.206	9.588	9.066	8.387	8.99	10.254	8.648
	Cct4	M3	M2	M4	M2	M2	12.142	12.046	11.873	11.62	12.546	12.232	11.213	12.556	1	1
	2310022B05Rik	M3	M2	M4	M2	M2	12.136	12.877	12.424	12.438	14.114	12.561	11.129	13.747
	2610015P09Rik	M3	M2	M4	M2	M3	8.225	8.274	8.202	8.32	8.201	8.26	7.918	8.273
	6330514A18Rik	M3	M2	M4	M2	M2	9.923	10.083	9.609	10.816	10.753	9.913	8.639	10.614
	Rela	M3	M2	M4	M2	M2	9.641	9.347	9.159	9.939	10.038	9.539	9.014	10.146	0.92	1.08
	Smarcd2	M3	M2	M4	M2	M2	9.633	9.705	9.664	10.174	10.223	9.629	9.151	10.196
	Suv420h1	M3	M2	M4	M2	M3	8.092	8.005	8.014	8.106	8.077	7.867	7.928	8.071
	Fads1	M3	M2	M4	M2	M2	12.895	12.984	13.341	13.822	13.55	13.053	12.88	13.407	0.98	1.03
	Dlgap3	M3	M2	M4	M2	M2	8.815	8.93	8.899	8.966	8.484	8.698	9.344	8.381
	Neurl	M3	M2	M4	M2	M2	13.123	13.472	13.347	13.942	14.16	13.604	12.18	14.123
	Acss1	M3	M2	M4	M2	M2	10.951	11.299	11.195	11.208	11.534	11.409	11.028	11.308	0.99	1.02
	Gfm2	M3	M2	M4	M2	M2	8.111	8.098	8.188	8.145	8.245	8.241	7.825	8.188	0.92	1.08
	Chd3	M3	M2	M4	M2	M2	10.649	11.04	11.113	11.155	10.512	10.584	10.988	10.099
	Mlf2	M3	M2	M4	M2	M2	15.48	15.015	15.752	15.378	13.675	14.607	16.782	14.065	1.03	0.97
	Slc25a22	M3	M2	M4	M2	M2	13.954	14.614	14.663	14.211	13.264	13.726	14.541	13.249	0.98	1.02
	Zdhhc13	M3	M2	M4	M5	M2	8.97	8.646	8.648	8.608	8.841	8.761	8.589	8.98
	Myo6	M3	M2	M4	M5	M2	9.838	9.767	9.94	9.88	10.062	9.668	9.312	10.153	1	1
	Vps26	M3	M2	M4	M5	M15	9.7	9.722	9.627	9.643	9.602	9.41	9.364	9.417
	Slc9a3r1	M3	M2	M4	M7	M3	9.47	9.359	9.903	9.757	9.259	9.516	9.648	9.237	0.97	1.02
	Scamp4	M3	M2	M4	M7	M3	10.106	9.809	10.369	10.018	9.403	10.246	10.406	9.563	0.96	1.04
	Ctxn1	M3	M2	M4	M7	M3	11.594	11.565	12.547	11.583	11.421	11.636	12.998	11.003
	Acbd4	M3	M2	M4	M7	M3	9.601	9.503	9.799	9.526	9.361	9.745	10.155	9.263
	Aip	M3	M2	M4	M7	M3	15.292	15.178	15.865	14.899	15.187	15.546	15.624	14.945	0.98	1.02
	Slc38a7	M3	M2	M4	M7	M3	8.286	8.219	8.407	8.121	8.228	8.227	8.39	8.225
	Scn1b	M3	M2	M4	M8	M3	13.905	13.165	13.345	14.091	12.278	12.709	13.829	12.488	0.94	1.06
	Gcnt2	M3	M2	M4	M9	M2	8.03	7.902	7.932	7.93	8.155	7.945	7.878	8.021	0.95	1.05
	Paqr9	M3	M2	M4	M18	M3	8.803	8.594	8.812	8.705	8.562	8.554	8.9	8.749
	Plekhg5	M3	M2	M4	M20	M2	9.594	9.33	9.757	10.31	9.11	9.271	9.89	9.46	0.99	1.02
	D4Ertd429e	M3	M2	M5	M2	M2	9.086	9.502	9.431	9.447	9.718	9.523	9.082	9.601
	A630042L21Rik	M3	M2	M5	M2	M2	8.733	8.536	8.493	8.859	8.961	8.52	8.273	8.779
	4632419K20Rik	M3	M2	M5	M2	M3	9.155	8.876	8.8	9.29	8.982	8.959	8.684	8.915
	Abhd12	M3	M2	M5	M2	M3	9.018	9.109	8.997	9.015	8.898	8.966	9.016	9.066	1.02	0.99
	Cyb5r3	M3	M2	M5	M2	M3	9.284	9.18	9.669	9.078	9.405	9.297	9.733	9.334	1.02	0.99
	Fryl	M3	M2	M5	M2	M3	8.871	8.888	8.779	8.96	8.806	8.725	8.422	8.755	1.11	0.89
	2400001E08Rik	M3	M2	M5	M5	M3	10.275	10.209	10.206	10.568	10.454	10.478	11.906	10.153
	Pnck	M3	M2	M5	M7	M3	9.365	9.803	10.067	9.164	9.878	10.016	10.317	9.508	1	1
	Aldoa	M3	M2	M5	M7	M3	19.056	20.017	20.604	19.31	18.953	19.755	20.768	18.678	0.99	1.01
	Rab4a	M3	M2	M5	M7	M3	9.79	9.997	10.452	9.239	9.91	10.006	10.45	9.722
	Map1s	M3	M2	M5	M7	M3	10.276	10.651	10.724	10.526	10.172	10.634	10.502	9.884	0.96	1.04
	Arfgap1	M3	M2	M5	M8	M3	9.069	8.759	9.073	9.068	8.812	8.803	9.056	8.658	1.03	0.97
	Grm2	M3	M2	M5	M20	M2	8.432	8.585	8.396	8.621	8.398	8.188	8.45	8.302	0.94	1.06
	Gpatch8	M3	M2	M6	M2	M2	13.36	12.815	12.872	12.806	12.743	13.024	11.421	12.706	0.98	1.02
	Sec13l1	M3	M2	M9	M2	M3	12.824	13.037	13.458	13.388	13.214	13.298	13.63	12.92
	BC036313	M3	M2	M11	M2	M2	8.085	8.122	8.361	7.96	7.858	8.094	8.283	7.966
	Rnut1	M3	M2	M11	M2	M11	9.027	9.14	9.031	8.824	9.533	9.096	8.733	9.492
	Mrpl1	M3	M2	M11	M2	M2	8.048	8.113	8.156	8.024	8.322	8.255	7.996	8.262	0.96	1.05
	Inppl1	M3	M2	M11	M2	M2	8.954	8.629	8.634	8.88	9.04	8.745	8.335	9.014	0.94	1.06
	Gmds	M3	M2	M11	M2	M2	8.987	9.145	8.874	8.786	9.327	9.005	8.356	9.209	0.98	1.02
	5430433G21Rik	M3	M2	M11	M2	M2	9.073	9.082	8.741	9.24	9.138	8.89	8.615	9.229
	Jmjd6	M3	M2	M11	M2	M2	12.784	12.814	12.53	12.232	13.514	12.859	11.632	13.228	1.03	0.97
	Gfap	M3	M2	M11	M2	M3	9.703	10.816	11.083	10.951	10.04	10.343	11.93	10.309	0.95	1.05
	Col4a2	M3	M2	M11	M2	M2	13.021	12.796	12.824	13.302	13.322	12.756	11.007	13.489	0.95	1.05
	Fbxo27	M3	M2	M11	M2	M2	8.241	8.157	8.026	8.271	8.219	8.043	7.769	8.239
	Cfp	M3	M2	M11	M2	M2	10.221	10.297	9.624	10.438	10.317	9.733	9.454	10.476
	Phc2	M3	M2	M11	M2	M2	8.388	8.399	8.334	8.472	8.539	8.471	8.049	8.632	0.89	1.11
	Podxl	M3	M2	M11	M2	M2	10.231	9.712	9.614	10.437	10.35	9.398	8.82	9.767	0.92	1.08
	Pold2	M3	M2	M11	M2	M11	8.437	8.725	8.557	8.588	9.028	8.702	8.176	8.945
	Sf3a3	M3	M2	M11	M2	M2	9.594	9.766	9.845	9.668	10.052	9.873	9.528	10.049	1	1
	Pick1	M3	M2	M11	M4	M10	9.39	9.319	9.292	9.213	9.685	9.598	9.334	9.575
	R3hcc1	M3	M2	M11	M4	M11	8.77	8.64	8.593	8.69	9.085	9	8.674	9.029	0.97	1.03
	Dgcr2	M3	M2	M11	M7	M11	9.14	9.036	9.243	9.088	8.907	9.046	9.164	8.867
	Atxn7l3	M3	M2	M11	M8	M3	8.418	8.002	8.273	8.55	8.337	8.106	8.408	8.305
	Entpd3	M3	M2	M11	M9	M2	9.623	9.877	9.259	9.427	9.655	9.621	9.899	9.617	0.99	1.01
	Ccdc106	M3	M2	M11	M18	M11	10.13	10.21	10.006	10.163	10.922	10.314	9.749	10.828
	Ap1m1	M3	M2	M13	M5	M3	8.381	8.292	8.239	8.368	8.099	8.182	8.138	8.039	0.98	1.02
	LOC383418	M3	M2		M2		7.862	8.057	8.062	8.069	7.84	8.1	8.149	7.949
	Acot11	M3	M3	M1	M2	M2	8.729	8.934	8.745	9.13	8.735	8.806	8.717	8.793	0.98	1.02
	Aatf	M3	M3	M1	M2	M2	8.941	8.798	8.857	8.834	9.223	8.89	8.365	9.017
	Anapc5	M3	M3	M1	M2	M2	12.564	12.133	12.55	12.548	12.902	12.286	11.942	13.083	0.99	1.01
	Smg5	M3	M3	M1	M5	M15	8.917	9.202	8.825	9.278	8.894	9.347	9.759	8.712	0.95	1.05
	Fbxo28	M3	M3	M1	M5	M2	8.712	8.581	8.554	8.501	8.768	8.498	8.361	8.743
	Pex11b	M3	M3	M2	M2	M2	12.306	12.352	12.163	11.757	12.938	12.21	11.316	13.357
	Abhd8	M3	M3	M2	M2	M11	11.337	11.141	10.932	11.03	12.04	11.434	10.572	11.773
	Commd4	M3	M3	M2	M2	M11	11.955	12.285	11.954	11.93	12.609	12.342	11.738	12.739	1.05	0.95
	Suds3	M3	M3	M2	M2	M2	16.506	16.831	16.376	16.354	17.608	17.3	15.2	17.486
	Nipsnap1	M3	M3	M2	M2	M2	9.991	10.175	10.272	10.305	10.743	10.688	9.998	10.722	0.93	1.07
	Prrc2b	M3	M3	M2	M2	M2	12.014	12.041	11.96	12.393	12.181	12.294	11.389	12.332	0.95	1.05
	2700049A03Rik	M3	M3	M2	M2	M6	8.513	8.578	8.325	8.637	8.562	8.587	8.235	8.681
	Irf2bp1	M3	M3	M2	M5	M2	9.421	9.659	10.031	9.83	10.449	10.542	9.054	10.843	0.96	1.04
	Golga3	M3	M3	M3	M2	M2	8.169	8.15	8.189	8.143	8.318	8.199	7.931	8.375	0.9	1.1
	Upf2	M3	M3	M3	M2	M2	9.466	9.475	9.467	9.288	9.576	9.555	9.215	9.643	0.99	1.01
	Zfp597	M3	M3	M3	M2	M2	9.079	9.426	9.37	8.961	9.546	9.466	8.84	9.409
	Atad3a	M3	M3	M4	M2	M2	10.787	10.843	10.933	10.9	11.972	10.923	9.774	12.227	0.95	1.05
	Kiaa1370	M3	M3	M4	M2	M2	9.851	9.957	9.913	9.809	10.091	10.026	9.748	10.185
	Stambp	M3	M3	M4	M2	M2	10.767	11.075	10.88	10.323	11.618	11.048	10.143	11.565	0.98	1.02
	Ubap2	M3	M3	M4	M2	M2	12.124	12.281	12.12	11.925	13.358	12.482	11.02	13.024	0.97	1.03
	1110065P19Rik	M3	M3	M4	M2	M2	9.174	9.269	9.285	9.069	9.183	9.335	10.083	9.057
	6430517E21Rik	M3	M3	M4	M2	M2	10.274	9.748	9.464	9.799	9.838	9.833	8.827	9.904
	8430410K20Rik	M3	M3	M4	M2	M2	13.654	13.754	13.7	13.153	14.348	13.651	12.782	14.131
	Agpat6	M3	M3	M4	M2	M2	9.594	9.684	9.525	9.429	9.926	9.644	9.112	9.804	0.96	1.04
	Tbc1d23	M3	M3	M4	M2	M2	10.41	10.548	10.76	10.331	11.52	10.929	9.712	11.466	0.72	1.28
	Scamp2	M3	M3	M4	M2	M2	9.798	9.75	9.986	10.284	10.305	9.548	9.012	10.302
	Mast3	M3	M3	M4	M2	M2	19.493	19.464	18.779	20.197	20.216	19.885	17.436	20.512
	Dctn4	M3	M3	M4	M2	M2	10.386	10.303	10.531	10.22	11.373	10.721	10.069	11.671	0.99	1.01
	Plxna2	M3	M3	M4	M2	M2	9.556	9.041	8.892	9.055	9.524	9.152	8.464	9.202	0.98	1.02
	Hk2	M3	M3	M4	M2	M2	8.392	8.789	8.722	8.567	8.902	8.895	8.299	8.942
	Cnnm2	M3	M3	M4	M2	M2	8.927	8.981	8.865	9.139	9.201	9.028	8.444	9.351
	Btbd12	M3	M3	M4	M2	M2	10.578	10.298	10.275	10.198	11.133	10.872	9.301	10.959
	Polr3b	M3	M3	M4	M2	M2	8.463	8.345	8.666	8.365	8.975	8.768	8.157	9.065	0.95	1.05
	Syvn1	M3	M3	M4	M2	M2	13.248	13.439	12.952	13.598	14.072	13.663	12.18	14.124	1.02	0.98
	Unc13b	M3	M3	M4	M2	M2	9.546	9.299	9.324	9.374	9.72	9.273	8.655	9.68
	4933411K20Rik	M3	M3	M4	M2	M2	8.767	8.901	8.872	8.627	8.983	8.963	8.401	9.004
	Rab15	M3	M3	M4	M2	M2	18.989	18.66	18.979	18.957	19.884	18.899	18.134	19.554	0.91	1.09
	Mtpn	M3	M3	M4	M2	M2	11.472	11.002	11.152	11.21	10.994	10.955	10.102	11.171	1.04	0.95
	Man2c1	M3	M3	M4	M2	M2	11.515	11.35	11.542	12.175	12.352	11.914	10.309	12.356	0.95	1.05
	BC052040	M3	M3	M4	M2	M2	8.929	9.155	9.076	8.967	9.463	9.177	8.794	9.331
	Zdhhc7	M3	M3	M4	M2	M2	9.152	9.06	8.829	8.935	9.303	9.056	8.489	9.24
	Specc1l	M3	M3	M4	M2	M2	8.654	8.595	8.576	8.482	8.791	8.61	8.219	8.69	0.93	1.07
	Ppme1	M3	M3	M4	M2	M2	17.322	16.118	16.858	16.823	17.914	16.748	14.788	17.732	0.97	1.03
	Nup210	M3	M3	M4	M2	M2	10.959	10.804	10.359	11.148	11.493	10.519	9.478	11.305	1.01	0.99
	Mfsd1	M3	M3	M4	M2	M2	8.492	8.495	8.448	8.505	8.564	8.473	8.316	8.524
	Nxt2	M3	M3	M4	M2	M2	12.908	13.154	13.156	12.675	13.736	13.465	12.246	14.1	1	0.99
	LOC381891	M3	M3	M4	M2	M2	10.448	9.963	10.456	9.796	9.381	9.587	11.718	9.734
	Pik3cb	M3	M3	M4	M2	M2	11.353	11.489	11.008	11.362	11.561	11.064	10.327	11.945	0.93	1.08
	Kcnab2	M3	M3	M4	M2	M2	18.79	20.19	19.693	20.564	21.011	20.084	17.186	21.176	1.02	0.98
	Pwp2	M3	M3	M4	M2	M2	8.707	8.715	8.787	8.675	8.967	8.724	8.223	9.139
	Rpl31	M3	M3	M4	M2	M2	13.097	13.245	13.386	13.303	13.412	13.752	14.893	13.145	1.01	0.99
	Iqcb1	M3	M3	M4	M2	M2	8.828	8.812	8.79	8.633	9.085	8.815	8.535	8.998	0.99	1.01
	4930504E06Rik	M3	M3	M4	M2	M2	8.211	8.037	8.043	8.012	8.127	8.055	7.785	8.17
	Ap3s2	M3	M3	M4	M2	M2	10.361	10.543	10.864	10.262	11.178	11.136	9.565	11.296	0.96	1.04
	Zfp639	M3	M3	M4	M2	M2	11.676	11.586	11.183	11.422	11.768	11.648	10.738	12.049
	AI854703	M3	M3	M4	M2	M2	10.284	10.203	10.166	10.027	10.753	10.471	9.509	10.846
	Hus1	M3	M3	M4	M2	M2	8.198	8.246	8.299	8.204	8.56	8.435	7.97	8.469
	Zcchc6	M3	M3	M4	M2	M2	8.984	9.001	8.943	9.011	9.216	9.134	8.675	9.105
	Aplp2	M3	M3	M4	M2	M2	12.444	12.668	12.288	12.717	13.358	12.87	12.073	13.305
	Ubox5	M3	M3	M4	M2	M2	8.416	8.591	8.517	8.36	8.709	8.585	8.175	8.677
	Uspl1	M3	M3	M4	M2	M2	9.441	9.376	9.441	9.2	9.8	9.432	8.866	9.73
	Fastkd5	M3	M3	M4	M2	M2	9.242	9.318	9.17	9.266	9.431	9.058	8.527	9.738	1.01	0.99
	Phc1	M3	M3	M4	M2	M2	13.245	13.245	13.058	13.302	13.482	13.275	11.894	13.914
	LOC381439	M3	M3	M4	M2	M2	11.172	10.922	10.496	11.106	10.854	11.38	14.389	10.15
	Ankmy2	M3	M3	M4	M2	M2	10.993	10.845	11.056	10.972	11.248	11.123	10.283	11.222	0.98	1.01
	Maml1	M3	M3	M4	M2	M2	9.689	9.744	9.251	10.004	9.663	9.601	8.879	9.84
	Cpsf1	M3	M3	M4	M2	M2	14.516	14.169	14.181	14.115	14.611	14.155	12.743	14.245	0.95	1.05
	St6gal1	M3	M3	M4	M2	M2	10.985	11.106	11.09	11.119	11.357	11.563	10.042	11.503
	Grb2	M3	M3	M4	M2	M2	13.948	14.433	14.202	14.585	15.125	14.475	12.554	15.064	0.93	1.07
	2017-09-06	M3	M3	M4	M2	M2	8.84	8.709	8.769	8.636	9.021	8.729	8.597	8.899
	Copb2	M3	M3	M4	M2	M2	15.844	16.034	16.314	15.976	16.159	16.19	15.472	16.069	0.98	1.02
	Ccpg1	M3	M3	M4	M2	M2	9.026	9.256	9.255	9.044	9.516	9.361	8.973	9.702	1.13	0.87
	Ap1b1	M3	M3	M4	M2	M2	12.527	12.907	12.689	12.252	14.096	13.457	11.471	13.614	0.98	1.02
	Atp1a1	M3	M3	M4	M2	M2	22.168	20.73	20.425	20.636	21.504	20.697	19.092	21.258	0.97	1.03
	Gtf2e1	M3	M3	M4	M2	M2	8.782	8.942	8.7	8.727	8.99	8.94	8.525	8.994
	Tomm6	M3	M3	M4	M2	M2	8.683	8.799	8.907	8.624	8.449	8.701	9.461	8.513	0.95	1.05
	Zfp623	M3	M3	M4	M2	M2	8.611	8.55	8.415	8.514	8.582	8.264	7.952	8.83
	Gbl	M3	M3	M4	M2	M2	9.277	9.271	9.374	9.411	9.571	9.42	8.681	9.629
	Hp1bp3	M3	M3	M4	M2	M2	18.515	18.469	18.148	18.88	18.845	18.221	16.79	19.091	0.92	1.08
	Slc29a3	M3	M3	M4	M2	M2	10.403	10.9	10.688	10.617	10.882	10.577	9.93	10.812
	Taf1a	M3	M3	M4	M2	M2	8.132	8.219	8.075	8.052	8.188	8.136	7.809	8.242
	Smad3	M3	M3	M4	M2	M2	13.125	13.353	13.153	13.501	14.319	13.784	12.4	13.918
	A230062G08Rik	M3	M3	M4	M2	M2	8.548	8.659	8.498	8.764	8.576	8.472	8.052	8.83
	Wwp2	M3	M3	M4	M2	M2	8.408	8.572	8.409	8.445	8.664	8.514	8.178	8.688	0.93	1.07
	Pygo2	M3	M3	M4	M2	M2	14.042	14.161	14.022	14.487	14.904	13.938	13.445	14.978
	Pclo	M3	M3	M4	M2	M2	11.125	10.919	10.898	11.21	10.963	10.909	10.571	10.936
	Ovca2	M3	M3	M4	M2	M3	10.536	10.407	10.246	10.907	10.405	10.398	9.477	10.725	0.84	1.17
	Rdh11	M3	M3	M4	M2	M2	10.55	10.689	10.419	10.258	10.982	10.897	10.315	10.507	0.89	1.11
	Vps54	M3	M3	M4	M2	M2	10.465	10.381	10.229	10.198	10.523	10.038	9.536	10.209
	Rab6b	M3	M3	M4	M2	M2	19.943	19.364	19.096	20.024	20	18.677	17.863	19.102
	Rabgap1	M3	M3	M4	M2	M2	10.243	10.276	10.18	9.995	10.351	10.26	9.683	10.474	0.98	1.02
	Dlg5	M3	M3	M4	M2	M2	12.21	12.802	12.806	12.181	12.874	12.945	12.018	13.128
	Dym	M3	M3	M4	M2	M2	9.589	9.736	9.681	9.781	10.279	9.977	9.218	10.302	1	1
	Heatr1	M3	M3	M4	M2	M2	8.447	8.428	8.461	8.397	8.598	8.5	8.01	8.65
	Bcas3	M3	M3	M4	M2	M2	9.57	9.663	9.493	9.661	9.891	9.646	9.173	9.65	1	1
	Prox1	M3	M3	M4	M2	M2	9.117	9.381	9.024	9.573	9.543	9.444	8.493	9.642	1.08	0.92
	Faf1	M3	M3	M4	M2	M2	9.411	9.543	9.479	9.248	9.692	9.625	9.336	9.651	0.97	1.03
	Ube2l3	M3	M3	M4	M2	M2	16.048	15.882	15.905	15.668	16.933	16.178	15.001	16.518	1	1
	Ptplad1	M3	M3	M4	M2	M2	13.794	13.858	14.005	13.608	14.236	14.101	13.307	14.435
	Dusp11	M3	M3	M4	M2	M2	10.332	10.376	10.351	10.097	10.584	10.352	9.358	10.7
	Sema4a	M3	M3	M4	M2	M2	11.364	11.002	11.701	10.891	12.752	11.766	10.297	12.182	0.91	1.1
	Cdc42se1	M3	M3	M4	M2	M2	10.591	10.346	10.322	10.299	10.616	10.399	9.738	10.775
	Chrd	M3	M3	M4	M2	M2	12.398	12.349	12.282	13.046	13.016	13.144	11.601	13.551	1.14	0.86
	Morc2a	M3	M3	M4	M2	M2	9.299	9.362	9.039	9.467	9.691	9.193	8.647	9.744	1.13	0.87
	Focad	M3	M3	M4	M2	M2	11.932	12.202	12.255	12.131	12.663	12.849	10.926	12.87
	Ppm1b	M3	M3	M4	M2	M2	12.067	12.022	12.072	11.883	12.624	11.903	11.517	12.402	0.94	1.06
	Prr8	M3	M3	M4	M2	M2	8.139	8.252	8.127	8.104	8.283	8.193	7.981	8.262
	Zkscan5	M3	M3	M4	M2	M2	8.082	8.12	8.189	7.973	8.383	8.239	7.872	8.355
	Sgsm3	M3	M3	M4	M2	M2	11.388	11.492	11.331	11.344	12.564	11.834	10.725	12.421
	Mic2l1	M3	M3	M4	M2	M2	10.412	10.277	10.357	10.618	10.906	10.419	10.399	10.598
	Mier2	M3	M3	M4	M2	M2	9.111	8.95	9.021	9.306	9.393	9.162	8.354	9.409
	Anks3	M3	M3	M4	M2	M2	9.842	10.056	9.82	9.952	10.172	10.07	9.084	10.413
	1200009O22Rik	M3	M3	M4	M2	M3	12.521	12.729	13.403	13.235	14.535	13.594	12.535	13.896
	Map3k1	M3	M3	M4	M2	M3	9.755	9.921	10.248	9.673	10.73	10.296	9.41	10.35	1	1
	Nedd4l	M3	M3	M4	M2	M2	9.511	9.64	9.463	9.693	9.695	9.587	9.146	9.892	0.98	1.02
	Cdc7	M3	M3	M4	M2	M2	8.592	8.659	8.698	8.344	8.77	8.788	8.228	8.883
	Eif1a	M3	M3	M4	M2	M2	9.7	9.792	9.908	9.689	10.043	9.845	9.27	10.071
	Aff4	M3	M3	M4	M2	M2	8.425	8.38	8.299	8.564	8.528	8.339	8.044	8.453
	Prmt7	M3	M3	M4	M2	M2	9.041	9.166	9.363	9.261	9.607	9.343	9.119	9.781
	Dhx30	M3	M3	M4	M2	M2	9.841	9.842	9.858	10	10.308	9.822	9.295	10.287	0.99	1.01
	Smc1l1	M3	M3	M4	M2	M2	8.398	8.346	8.275	8.301	8.573	8.375	7.968	8.548
	Edem2	M3	M3	M4	M2	M2	8.135	8.209	8.202	8.298	8.434	8.339	7.964	8.42
	Maged1	M3	M3	M4	M2	M2	18.89	19.357	19.972	19.573	19.58	19.923	18.521	20.543	0.99	1.02
	LOC223797	M3	M3	M4	M2	M2	17.855	18.287	18.122	18.004	18.199	18.884	21.892	17.729
	Lrrc8d	M3	M3	M4	M2	M2	12.065	12.148	12.269	11.91	12.447	12.373	11.182	12.836	0.95	1.05
	Epc2	M3	M3	M4	M2	M2	11.802	11.658	11.215	11.21	11.805	11.726	11.168	12.103	0.98	1.02
	Sppl3	M3	M3	M4	M2	M2	10.397	10.349	10.222	10.349	10.815	10.529	10.077	10.797
	Rbm12	M3	M3	M4	M2	M2	8.051	7.962	8.018	8.045	8.175	7.941	7.813	8.169	1.01	0.99
	Rpa1	M3	M3	M4	M2	M2	13.84	14.359	14.018	13.996	14.386	14.472	12.652	14.714	0.91	1.09
	Dab2ip	M3	M3	M4	M2	M2	9.426	9.168	9.012	9.329	9.497	9.103	8.736	9.423	0.95	1.05
	Mcm4	M3	M3	M4	M2	M2	8.217	8.267	8.229	8.189	8.332	8.21	7.93	8.393
	Slc9a1	M3	M3	M4	M2	M2	10.4	10.925	10.965	11.087	11.253	11.247	9.542	11.67	0.99	1.01
	Cops2	M3	M3	M4	M2	M2	10.581	10.646	10.895	10.4	11.111	10.759	10.053	11.396	0.97	1.03
	Zmym3	M3	M3	M4	M2	M2	8.784	8.831	8.966	8.824	9.141	8.873	8.37	9.242	0.91	1.1
	Extl3	M3	M3	M4	M2	M2	10.082	9.987	9.889	10.168	10.438	10.151	9.745	10.208	0.92	1.08
	Arglu1	M3	M3	M4	M5	M2	11.175	11.316	11.183	10.931	11.255	11.128	11.113	11.671	0.99	1.01
	BC025546	M3	M3	M4	M5	M2	8.32	8.48	8.366	8.246	8.393	8.53	8.183	8.689
	Tmem57	M3	M3	M4	M5	M2	11.755	11.726	11.33	11.527	11.858	11.495	10.826	11.798	0.99	1.01
	Ythdc1	M3	M3	M4	M5	M2	12.562	12.752	12.571	12.175	12.176	12.56	11.634	12.464	0.96	1.04
	Ttc13	M3	M3	M4	M5	M2	13.143	13.061	12.885	12.805	13.381	12.841	11.931	13.514
	Sfsf6	M3	M3	M4	M5	M2	9.217	9.348	9.444	9.222	9.448	9.498	9.094	9.502
	Ggnbp2	M3	M3	M4	M5	M2	13.691	13.567	14.301	13.321	14.893	13.951	13.385	14.833
	Fam76b	M3	M3	M4	M5	M2	11.287	10.732	10.816	10.587	10.637	10.657	10.686	10.796
	Rab9b	M3	M3	M4	M5	M2	11.371	11.522	11.886	10.91	12.11	11.458	10.556	12.539	0.96	1.04
	Dner	M3	M3	M4	M5	M2	17.013	17.405	17.473	16.981	17.753	17.756	16.361	17.722	0.93	1.07
	Bhlhb9	M3	M3	M4	M5	M2	13.939	14.425	14.545	13.314	14.839	14.429	13.257	15.07
	Enox1	M3	M3	M4	M5	M2	9.11	8.989	9.093	9.386	8.662	8.636	8.642	8.957
	Htatsf1	M3	M3	M4	M5	M2	14.489	14.428	14.412	14.484	14.834	14.484	13.817	14.941	0.99	1.02
	Arf2	M3	M3	M4	M5	M2	12.23	12.082	11.838	11.669	12.712	11.732	11.871	12.284
	Zhx1	M3	M3	M4	M5	M2	8.288	8.319	8.319	8.31	8.207	8.149	8.14	8.428	0.8	1.2
	Cask	M3	M3	M4	M5	M2	8.495	8.402	8.445	8.204	8.653	8.28	8.119	8.498	0.99	1
	Elmo2	M3	M3	M4	M5	M2	8.213	8.376	8.261	8.39	8.227	8.227	8.04	8.323	1	0.99
	Pnma2	M3	M3	M4	M5	M2	13.476	14.065	13.801	13.763	14.509	13.727	12.546	14.486
	Mcc	M3	M3	M4	M5	M2	8.368	8.592	8.486	8.508	8.59	8.543	8.251	8.539	1.02	0.98
	Men1	M3	M3	M4	M7	M3	8.02	8.226	8.253	8.114	8.21	8.159	8.185	8.116	0.94	1.06
	Inpp5f	M3	M3	M4	M9	M2	9.095	9.082	9.019	9.06	9.106	8.989	8.789	9.222	0.94	1.06
	Mfsd9	M3	M3	M4	M13	M2	8.088	8.112	8.069	8.122	8.269	7.997	7.811	8.429
	Als2	M3	M3	M4	M13	M2	9.205	9.123	9.103	9.171	9.054	9.066	8.549	9.337	0.96	1.04
	Ate1	M3	M3	M4	M13	M2	8.851	8.987	9.12	9.029	9.283	9.066	8.571	9.409	0.92	1.08
	Zkscan6	M3	M3	M4	M13	M2	9.162	9.425	9.339	9.382	9.55	9.484	8.726	9.62	0.98	1.02
	Ccdc131	M3	M3	M4	M13	M2	9.669	9.595	9.536	9.489	9.665	9.672	9.143	9.835
	Pfkfb2	M3	M3	M4	M13	M2	8.676	8.605	8.651	8.583	8.602	8.693	8.503	8.764	0.98	1.02
	Rab8b	M3	M3	M4	M13	M2	10.092	10.435	10.283	10.255	10.382	10.308	9.921	10.513
	Exdl2	M3	M3	M4	M13	M2	9.912	9.676	9.752	9.889	9.793	9.643	9.235	9.911
	1200015N20Rik	M3	M3	M4	M13	M2	8.481	8.445	8.577	8.624	8.583	8.595	8.126	8.663
	Stx2	M3	M3	M4	M15	M2	8.979	9.013	8.823	8.953	9.128	9.062	8.651	9.114	1.04	0.96
	Slc2a3	M3	M3	M4	M15	M2	15.734	15.355	15.529	15.02	16.086	15.247	14.632	15.344	0.98	1.01
	Arl4c	M3	M3	M4	M16	M2	8.157	8.308	8.377	7.955	7.906	8.152	8.459	7.842	1	1
	Phactr4	M3	M3	M4	M20	M2	8.063	8.2	8.189	8.385	8.3	8.323	8.015	8.477
	LOC384742	M3	M3	M5	M2	M2	8.778	8.788	8.912	8.929	8.586	8.733	9.286	8.489
	Hgsnat	M3	M3	M6	M2	M2	14.219	14.055	13.268	13.343	13.991	14.044	12.063	14.098
	4930521E07Rik	M3	M3	M7	M2	M2	8.607	8.62	8.398	8.399	8.66	8.611	8.301	8.661
	Etf1	M3	M3	M7	M2	M2	12.384	12.308	12.097	12.262	13.236	12.768	12.061	13.197	1.04	0.96
	Pitpnm1	M3	M3	M7	M2	M2	14.92	15.324	15.454	14.807	15.809	15.479	14.164	15.756	0.94	1.06
	Tigd2	M3	M3	M7	M2	M2	9.133	8.986	9.191	8.847	8.972	9.145	8.755	9.216
	Acpl2	M3	M3	M7	M2	M2	8.36	8.217	8.305	8.21	8.46	8.327	8.098	8.535
	Ttc19	M3	M3	M7	M5	M15	14.488	13.956	14.618	13.986	14.91	14.3	13.608	14.802	0.95	1.05
	Ing2	M3	M3	M7	M5	M2	10.571	10.19	9.973	10.023	10.604	10.365	9.746	10.342
	Kndc1	M3	M3	M7	M5	M2	9.543	9.681	9.707	9.604	9.56	9.696	9.262	9.753	1	1
	Amph	M3	M3	M7	M13	M2	11.012	10.975	11.008	11.055	11.273	10.96	10.609	11.34	1	0.99
	Arhgef3	M3	M3	M7	M13	M2	15.995	15.812	15.561	16.217	16.29	16.334	15.035	16.819
	C11orf30	M3	M3	M7	M15	M15	9.644	9.69	9.691	9.655	9.786	9.827	9.42	9.928
	Ccdc22	M3	M3	M11	M2	M2	11.512	11.33	11.146	10.929	11.882	11.556	10.511	11.879	0.95	1.05
	Pnma3	M3	M3	M11	M2	M2	10.762	11.483	11.15	11.217	11.77	11.27	10.274	11.712
	Rab40c	M3	M3	M11	M2	M2	12.225	12.263	11.908	12.492	12.706	12.338	12.141	12.416	0.93	1.06
	Sap30bp	M3	M3	M11	M2	M2	8.278	8.337	8.248	8.208	8.478	8.379	8.049	8.429	0.9	1.1
	Galt	M3	M3	M11	M2	M11	10.405	9.697	10.005	9.641	10.569	10.143	9.497	10.203	0.88	1.12
	Cog8	M3	M3	M11	M2	M2	9.867	9.742	9.644	9.76	10.27	9.785	9.088	10.259	1.03	0.97
	Supt3h	M3	M3	M11	M2	M2	10.638	10.688	10.511	10.486	11.358	10.85	9.394	11.716
	Pgp	M3	M3	M11	M2	M11	18.139	17.864	18.245	18.252	19.864	19.148	17.235	19.833	0.91	1.09
	Samd14	M3	M3	M11	M2	M2	8.463	9.241	8.999	8.771	9.418	9.556	8.716	9.626	0.94	1.06
	Haghl	M3	M3	M11	M2	M11	10.259	10.419	10.435	10.09	10.75	10.551	10.008	10.798	0.98	1.02
	Leng9	M3	M3	M11	M2	M11	8.744	8.759	8.689	8.825	9.515	9.082	8.643	9.424
	Dpp3	M3	M3	M11	M2	M2	8.822	8.733	8.774	8.714	8.85	8.789	8.526	8.806	0.9	1.1
	Sh3bp5l	M3	M3	M11	M2	M2	12.515	12.028	12.649	12.116	13.305	12.331	11.157	12.927
	Maf1	M3	M3	M11	M2	M2	16.449	16.728	16.55	16.689	17.42	17.025	15.815	17.39	1	1
	Tsta3	M3	M3	M11	M2	M11	10.577	10.728	10.528	10.91	11.886	11.137	9.838	11.709	1.01	0.99
	Nfil3	M3	M3	M11	M2	M2	9.322	9.248	9.215	9.129	9.795	9.235	8.776	9.735
	Zbtb17	M3	M3	M11	M2	M11	10.562	10.381	10.291	10.43	11.647	11.171	9.679	11.363
	Bdh1	M3	M3	M11	M2	M2	8.875	8.799	8.684	8.802	9.306	8.892	8.75	9.288	1.08	0.93
	Bag1	M3	M3	M11	M2	M11	18.528	18.416	17.939	17.957	19.766	19.241	17.778	19.637	0.95	1.05
	Naprt1	M3	M3	M11	M2	M2	8.259	8.507	8.457	8.436	8.919	8.693	8.187	8.873	1.05	0.95
	Coq6	M3	M3	M11	M2	M2	8.987	9.136	9.089	8.866	9.489	9.337	8.661	9.61	0.99	1.01
	Nubp1	M3	M3	M11	M2	M2	8.397	8.263	8.38	8.249	8.545	8.418	8.097	8.522
	Oxnad1	M3	M3	M11	M2	M2	10.432	10.49	10.445	10.285	10.703	10.345	9.91	10.786	0.92	1.08
	BC087945	M3	M3	M11	M2	M2	10.734	10.605	10.348	10.147	10.885	10.669	10.244	10.794
	Notch4	M3	M3	M11	M2	M2	8.229	8.2	8.339	8.178	8.637	8.477	7.926	8.612
	Lrp10	M3	M3	M11	M2	M2	12.81	12.552	13.136	13.308	13.821	13.463	12.047	14.096
	Zdhhc12	M3	M3	M11	M2	M11	9.906	9.642	9.414	9.859	10.099	9.691	9.205	10.221
	Fbxw5	M3	M3	M11	M2	M2	14.592	14.848	14.316	15.103	14.226	14.59	13.581	14.366
	Hyal2	M3	M3	M11	M2	M2	8.073	8.079	8.028	8.081	8.388	8.164	7.81	8.438
	Cox10	M3	M3	M11	M2	M2	11.827	11.905	11.89	11.414	12.259	12.117	11.223	12.248
	Pex6	M3	M3	M11	M2	M2	10.111	10.255	10.031	10.61	10.549	10.178	9.532	10.681
	2310028O11Rik	M3	M3	M11	M2	M2	8.668	8.657	8.676	8.724	8.894	8.72	9.038	8.957
	Asphd2	M3	M3	M11	M2	M2	9.524	9.521	9.455	9.69	9.826	9.636	9.164	9.84	0.99	1
	Polrmt	M3	M3	M11	M2	M2	11.392	11.313	11.298	11.51	11.77	11.955	10.724	11.791
	Slc25a28	M3	M3	M11	M2	M2	12.311	12.161	11.785	11.987	12.764	12.451	10.831	12.454
	BC057552	M3	M3	M11	M2	M2	8.321	8.304	8.426	8.411	8.757	8.466	7.815	8.699
	Zfpm1	M3	M3	M11	M2	M2	13.082	12.876	12.688	14.404	13.968	13.104	11.39	13.807
	Vrk3	M3	M3	M11	M2	M2	9.306	9.377	9.378	9.24	9.903	9.486	8.611	9.868
	Ankrd13d	M3	M3	M11	M2	M2	14.523	14.322	14.476	13.44	15.837	15.127	13.069	15.344	0.82	1.18
	2410016O06Rik	M3	M3	M11	M2	M2	10.246	10.696	10.252	10.049	10.958	10.852	9.786	10.831
	2410018C17Rik	M3	M3	M11	M2	M2	11.903	11.959	11.593	12.042	12.442	11.541	11.16	12.372
	Sf4	M3	M3	M11	M2	M2	10.489	10.3	10.303	10.511	10.529	10.315	9.896	10.72
	Dnttip1	M3	M3	M11	M2	M11	14.03	14.203	13.972	13.527	14.928	14.384	12.709	14.935
	Gdpd1	M3	M3	M11	M2	M2	12.237	12.06	12.215	11.693	12.264	12.051	11.602	12.466	0.97	1.02
	Cxxc1	M3	M3	M11	M2	M2	10.224	10.334	10.229	10.45	10.61	10.377	9.716	10.67	1.02	0.98
	Znhit2	M3	M3	M11	M2	M11	10.461	10.527	10.247	10.605	11.59	10.856	9.736	11.543	0.82	1.18
	Trpv2	M3	M3	M11	M2	M2	8.567	8.464	8.492	8.422	9.003	8.849	8.098	8.841	0.97	1.03
	Zyx	M3	M3	M11	M2	M2	13.892	13.427	13.039	12.895	14.785	13.722	11.668	14.26	0.95	1.04
	Mapre1	M3	M3	M11	M5	M2	13.169	13.511	12.776	13.578	14.585	14.1	12.632	14.187
	Plrg1	M3	M3	M11	M5	M2	13.736	14.01	14.022	13.854	14.249	14.228	13.132	14.388	1.05	0.95
	Cdca4	M3	M3	M11	M5	M2	8.307	8.066	8.139	7.961	8.149	8.052	7.848	8.123
	Samd4b	M3	M3	M11	M7	M2	8.578	8.501	8.837	8.596	8.15	8.306	8.652	8.184	0.99	1.01
	Pigz	M3	M3	M11	M7	M2	8.859	8.644	8.034	8.372	8.752	8.28	8.036	8.722
	Fliih	M3	M3	M11	M7	M2	8.39	7.976	8.304	8.036	7.924	8.027	7.977	7.968
	Rbfox1	M3	M3	M11	M11	M4	12.492	12.498	12.239	12.805	12.448	12.412	11.778	12.698
	Gpd1	M3	M3	M11	M13	M2	17.588	18.14	17.43	18.876	18.133	17.932	17.014	18.894	1.07	0.93
	Dcakd	M3	M3	M11	M13	M2	10.721	10.704	10.671	11.207	11.323	10.939	9.95	11.477	0.94	1.06
	D15Wsu169e	M3	M3	M11	M13	M2	10.921	10.921	10.547	11.393	10.886	10.803	10.312	11.204
	LOC236371	M3	M3	M11	M14	M2	8.283	8.159	8.354	7.985	8.184	8.239	8.726	7.944
	Cyp4f13	M3	M3	M11	M18	M11	9.08	8.913	9.043	8.805	9.203	9.049	8.568	9.21
	2410039M03Rik	M3	M3	M11			8.089	8.192	8.001	8.051	7.876	8.003	8.285	7.866
	Pfkfb4	M3	M3	M13	M2	M2	8.018	8.136	8.081	8.178	8.348	8.188	8.014	8.345
	Jakmip1	M3	M3	M13	M2	M2	10.916	10.876	10.813	10.375	11.14	11.169	10.387	11.191	0.97	1.03
	Rnps1	M3	M3	M13	M5	M2	8.345	8.533	8.55	8.544	8.339	8.445	8.649	8.329	0.98	1.02
	Rab35	M3	M3	M13	M5	M2	12.834	12.704	12.402	13.418	12.739	12.144	12.408	12.939	1	1
	Xpnpep1	M3	M4	M1	M2	M15	9.099	9.118	9.417	9.269	9.603	9.506	9.222	9.741	0.97	1.03
	ND2	M3	M4	M1	M2	M15	14.008	14.408	14.384	14.408	12.983	14.361	16.429	12.807
	Tsnax	M3	M4	M1	M5	M15	18.86	18.25	18.051	17.949	19.215	18.715	17.105	19.445	1.04	0.96
	Btbd3	M3	M4	M1	M11	M4	8.357	7.956	8.176	8.51	8.209	7.834	7.694	8.406
	Cds2	M3	M4	M1	M12	M15	7.787	7.885	7.977	8.409	8.246	8.138	8.187	8.549	0.95	1.05
	Hrmt1l1	M3	M4	M1	M13	M15	14.117	14.236	14.172	14.284	15.106	14.471	13.116	15.454
	ATP8	M3	M4	M1	M14	M15	21.542	21.086	21.842	20.896	19.418	21.326	24.28	18.908
	ATP6	M3	M4	M2	M2	M15	24.321	24.98	25.303	24.163	22.811	25.044	24.936	22.887
	Rpusd4	M3	M4	M2	M2	M2	9.051	9.18	8.857	8.961	9.224	9.084	8.693	9.187	1.04	0.96
	ND5	M3	M4	M2	M14	M15	13.314	13.553	13.46	13.918	13.169	13.398	15.252	12.668
	Tmem56	M3	M4	M3	M2	M2	8.466	8.408	8.502	8.182	8.526	8.459	8.278	8.546	1	0.99
	Abcc5	M3	M4	M4	M2	M2	9.117	9.223	9.358	9.268	9.683	9.361	9.13	9.409
	Mfn2	M3	M4	M4	M2	M2	11.151	11.328	11.174	11.275	11.365	11.113	10.697	11.498	0.98	1.02
	Itpr1	M3	M4	M4	M2	M15	13.96	13.287	13.232	13.471	14.029	13.498	12.42	13.851	1.06	0.94
	Ppia	M3	M4	M4	M2	M2	22.474	22.469	22.646	21.973	21.646	22.236	23.87	21.855	0.97	1.02
	LOC385467	M3	M4	M4	M2	M2	9.037	8.927	8.794	9.036	8.554	8.812	9.781	8.561
	Emd	M3	M4	M4	M2	M2	9.407	9.258	9.358	9.289	9.085	9.237	10.027	9.258	1.01	0.99
	LOC382230	M3	M4	M4	M5	M2	12.05	11.778	11.977	12.181	11.517	11.301	12.47	11.251
	Impact	M3	M4	M4	M5	M2	12.316	12.091	12.648	11.911	12.646	11.971	12.132	12.734	1	1
	LOC381735	M3	M4	M4	M5	M15	11.78	11.388	11.25	11.094	11.672	11.628	12.202	11.413
	Pkd2	M3	M4	M4	M5	M2	8.979	9.079	9.209	9.389	9.112	9.121	8.6	9.441
	Rab2a	M3	M4	M4	M5	M15	21.404	20.803	21.106	21.708	22.01	21.27	20.38	22.508	0.95	1.05
	Rps27	M3	M4	M4	M6	M5	19.132	19.776	20.053	19.097	19.258	19.859	21.344	18.344	1.02	0.98
	Ap1gbp1	M3	M4	M4	M11	M15	9.044	8.956	9.014	9.116	8.992	8.985	8.529	8.988
	LOC231368	M3	M4	M4	M14	M15	14.588	14.7	14.158	15.322	13.671	14.259	16.484	13.211
	LOC218473	M3	M4	M4	M14	M15	12.592	12.415	12.529	11.893	12.443	12.203	12.738	11.975
	Zdhhc5	M3	M4	M4	M14	M2	8.101	8.097	8.11	8.187	8.08	8.092	7.771	8.053	1.01	0.99
	C12orf75	M3	M4	M4	M15	M15	8.408	8.327	8.271	8.319	8.224	8.328	8.859	8.3
	Epb4.1l3	M3	M4	M4	M20	M2	9.842	9.724	9.67	9.646	9.821	9.64	9.433	9.749
	LOC383099	M3	M4	M7	M2	M2	13.512	13.073	12.801	13.085	12.617	12.746	14.703	11.823
	2010320M18Rik	M3	M4	M7	M2	M2	8.196	8.272	8.425	8.251	8.453	8.658	9.286	8.393
	Hist1h2bk	M3	M4	M7	M3	M5	8.717	8.669	8.446	8.942	8.582	8.638	8.788	8.601
	Zfp180	M3	M4	M7	M5	M15	9.797	9.767	10.204	10.201	10.553	10.54	9.623	10.634
	1700024F20Rik	M3	M4	M7	M5	M2	8.129	7.971	7.978	8.055	8.226	8.214	8.451	8.046
	LOC226017	M3	M4	M7	M5	M15	13.416	12.659	13.034	12.258	12.372	12.811	13.753	11.913
	Rpl9	M3	M4	M7	M14	M15	21.298	22.346	22.009	22.288	21.57	21.985	24.646	20.731	1.01	0.99
	Npy1r	M3	M4	M7	M14	M15	9.363	9.229	9.148	9.54	9.058	9.05	8.917	9.661
	LOC231046	M3	M4	M9	M2	M2	17.642	17.06	17.016	17.678	15.952	16.888	17.992	16.144
	Mylc2b	M3	M4	M9	M5	M5	14.673	14.712	14.699	14.546	14.212	14.683	15.074	14.427
	Itm2c	M3	M4	M11	M2	M2	21.119	21.028	20.455	21.109	21.587	21.222	19.823	21.668	0.97	1.03
	C11orf20	M3	M4	M11	M2	M2	8.802	8.42	8.21	8.322	8.917	8.476	7.824	8.591
	Ndel1	M3	M4	M11	M2	M2	11.101	11.062	10.668	11.073	11.049	10.755	10.191	11.268	0.98	1.02
	LOC380775	M3	M5	M2	M2	M5	20.329	20.868	20.931	19.933	19.971	20.347	21.149	19.975
	Atp6v1f	M3	M5	M2	M2	M11	16.885	16.52	16.824	15.888	17.418	16.898	15.202	17.074	0.98	1.02
	LOC384146	M3	M5	M2	M2	M5	15.643	15.86	16.265	15.705	15.35	16.136	16.829	16.298
	LOC382004	M3	M5	M2	M2	M5	19.44	19.676	19.847	18.911	19.694	19.587	20.2	19.375
	Hax1	M3	M5	M2	M3	M5	10.138	10.122	10.144	9.773	10.217	10.091	10.06	10.366	0.96	1.05
	Fn3k	M3	M5	M2	M3	M5	8.52	8.605	8.592	8.373	8.703	8.691	8.473	8.773	0.92	1.08
	Hist1h2bp	M3	M5	M2	M3	M5	10.577	10.777	10.413	11.274	10.605	10.332	10.42	11.102
	Bnip1	M3	M5	M2	M5	M5	8.361	8.35	8.413	8.159	8.252	8.239	8.449	8.364	0.94	1.05
	Ldhb	M3	M5	M2	M7	M5	16.573	15.698	16.255	15.11	16	15.884	15.668	16.225	0.97	1.03
	Psmb10	M3	M5	M2	M14	M11	10.946	10.419	10.54	9.838	11.309	10.867	10.114	10.727	0.87	1.13
	Rpl13	M3	M5	M4	M2	M2	18.514	18.832	19.256	18.73	18.89	19.078	20.857	18.566	0.95	1.06
	Rasa1	M3	M5	M4	M2	M2	10.063	10.022	9.887	10.087	9.996	9.791	9.074	10.096	0.96	1.04
	Atp5l	M3	M5	M4	M2	M2	12.379	12.529	12.369	12.256	12.153	12.505	13.228	12.273	0.93	1.07
	Rpl27a	M3	M5	M4	M2	M2	15.271	15.572	15.563	15.204	15.195	15.712	16.77	15.212	0.91	1.09
	6130401L20Rik	M3	M5	M4	M2	M2	8.141	8.165	8.203	8.427	8.274	8.253	7.931	8.293
	LOC270037	M3	M5	M4	M2	M2	14.835	15.593	15.033	14.359	14.439	14.973	17.547	14.741
	1700029J07Rik	M3	M5	M4	M2	M6	8.511	8.504	8.391	8.371	8.503	8.397	8.271	8.515
	EG237361	M3	M5	M4	M2	M2	9.242	9.142	9.274	9.126	9.084	9.197	9.592	9.031
	BC029214	M3	M5	M4	M3	M5	8.098	8.42	8.412	8.116	8.382	8.476	8.512	8.367	0.95	1.05
	Ndufa5	M3	M5	M4	M6	M5	13.262	13.434	13.086	13.078	12.645	13.386	14.28	12.965	1	1
	Dock9	M3	M5	M4	M13	M5	10.17	10.149	10.312	10.368	9.975	10.207	9.742	10.335	0.97	1.03
	Mmd	M3	M5	M4	M13	M2	13.943	13.957	14.461	14.359	14.097	14.126	13.345	14.261
	Babam1	M3	M5	M5	M3	M3	9.51	9.596	9.107	8.96	9.026	9.13	8.77	8.944	0.99	1.01
	LOC381561	M3	M5	M9	M2	M5	20.739	21.451	21.749	21.137	21.028	21.938	22.695	21.351
	Gm561	M3	M5	M9	M2	M6	11.748	11.749	12.301	11.945	11.955	12.085	12.251	12.534	0.91	1.09
	Rps20	M3	M5	M9	M2	M5	15.442	15.724	16.051	15.375	15.909	16.219	16.409	15.609	0.95	1.05
	Rpl27	M3	M5	M9	M5	M5	17.506	17.406	17.542	17.098	16.69	17.177	17.862	16.803	0.94	1.06
	Abhd11	M3	M5	M9	M5	M15	8.396	8.43	8.346	7.99	8.482	8.236	8.574	8.095	0.96	1.04
	Rpl28	M3	M5	M9	M6	M5	12.916	13.046	13.53	12.995	13.005	13.273	13.159	12.938	0.95	1.05
	Sdhaf4	M3	M5	M9	M7	M5	11.52	11.312	11.463	10.88	11.569	11.361	11.857	11.224
	Trappc2l	M3	M5	M9	M7	M5	12.16	12.083	12.03	11.752	11.898	11.956	12.356	12.062	0.97	1.03
	Sod1	M3	M5	M9	M7	M5	11.489	11.257	11.357	10.976	11.214	11.056	11.816	10.744	0.99	1.01
	Ube2o	M3	M5	M13	M2	M2	17.302	17.224	16.441	16.713	16.929	17.316	15.365	17.02	0.98	1.02
	Plod3	M3	M6	M1	M2	M2	9.786	9.985	9.823	9.627	10.505	10.099	9.103	10.512	1.01	0.99
	Ttc15	M3	M6	M4	M2	M8	8.413	8.468	8.381	8.46	8.595	8.407	8.178	8.643	1	1
	Strap	M3	M7	M1	M4	M10	11.529	11.602	11.849	10.967	11.295	11.56	11.972	11.942	0.97	1.02
	Ccdc41	M3	M7	M3	M14	M15	8.619	8.569	8.812	8.532	8.886	8.608	8.42	8.97	0.77	1.23
	C4orf48	M3	M7	M4	M3	M2	10.321	10.401	10.424	10.193	11.07	10.802	11.462	10.788
	Mier3	M3	M7	M4	M5	M2	9.174	8.86	9.032	8.704	8.969	8.889	8.776	9.006
	Slu7	M3	M7	M4	M7	M2	8.546	8.29	8.779	8.369	8.863	8.804	8.614	8.882
	Tmem41b	M3	M7	M4	M14	M2	8.57	8.541	8.504	8.422	8.718	8.63	8.331	8.729
	E2f6	M3	M7	M7	M2	M2	8.157	8.198	8.162	8.114	8.152	8.138	7.968	8.185
	Nsdhl	M3	M8	M2	M2	M2	9.335	9.252	9.413	9.19	9.712	9.375	9.423	9.336	0.98	1.02
	9130415E20Rik	M3	M8	M3	M2	M11	16.17	16.046	16.408	15.38	15.845	15.383	17.528	15.4
	Mlh1	M3	M8	M4	M2	M2	9.279	9.179	9.061	9.174	9.284	9.308	8.572	9.303
	Plekhm1	M3	M8	M4	M2	M2	9.053	8.947	8.886	9.067	9.247	9.072	8.546	9.152
	A230106M15Rik	M3	M8	M11	M2	M2	8.45	8.512	8.279	8.513	8.641	8.583	8.321	8.445
	A230051G13Rik	M3	M8	M11	M2	M11	8.421	8.621	8.215	8.561	8.54	8.372	8.002	8.562
	Sirt7	M3	M8	M11	M2	M2	10.668	10.423	10.316	10.828	10.649	10.477	10.091	10.597	0.98	1.03
	Snx8	M3	M8	M11	M2	M11	9.323	9.602	9.417	9.191	9.789	9.671	8.864	9.591	0.96	1.04
	C16orf42	M3	M8	M11	M2	M11	9.753	10.074	10.139	9.68	10.473	10.182	9.812	10.35
	Tbc1d22a	M3	M8	M11	M2	M2	11.132	11.527	11.01	11.019	12.026	11.655	10.402	11.576	0.96	1.04
	Abtb1	M3	M8	M11	M2	M11	9.848	9.882	9.553	9.974	10.731	10.428	9.426	10.426
	C330006K01Rik	M3	M8	M11	M2	M2	8.157	8.279	8.041	8.119	8.39	8.102	7.841	8.279
	Snx11	M3	M8	M11	M2	M2	13.433	13.625	13.091	13.232	14.278	13.898	12.634	14.014
	B9d2	M3	M8	M11	M2	M11	8.766	8.944	8.751	8.839	9.464	9.246	8.513	9.24
	Gltp	M3	M8	M11	M20	M2	15.369	14.867	13.629	15.098	14.97	14.277	13.721	14.578	1.01	0.99
	Ubl3	M3		M1	M2	M2	16.273	16.092	15.846	16.467	15.009	15.972	17.202	15.117	0.99	1.01
	Ralyl	M3		M1	M2	M2	13.624	13.683	13.618	12.772	14.384	13.904	11.768	14.478	0.98	1.02
	Snx17	M3		M1	M2	M11	11.881	11.843	11.896	11.552	12.57	11.978	11.253	12.697	0.96	1.03
	AI747699	M3		M1	M2	M2	8.236	8.387	8.445	8.279	8.586	8.559	8.06	8.625
	Med16	M3		M1	M2	M2	9.07	9.346	9.252	9.273	9.017	9.476	9.37	9.041	0.94	1.06
	Txnl4b	M3		M1	M2	M11	9.508	9.726	9.443	9.479	10.256	10.009	9.729	9.846
	Daglb	M3		M1	M2	M14	8.698	8.681	8.606	8.729	8.905	8.795	8.275	8.977	1.02	0.98
	Fkbp5	M3		M1	M2	M2	8.691	9.249	9.216	9.112	8.732	8.952	10.548	8.672	1.01	0.99
	Chmp1b	M3		M1	M5	M2	8.154	8.119	8.097	8.148	8.133	8.102	8.092	8.25
	Mmp24	M3		M1	M5	M2	10.279	10.201	10.153	10.488	10.116	10.195	10.962	10.04
	BC030417	M3		M1	M9		8.818	8.701	8.386	8.979	8.541	8.421	8.253	8.569
	Slc26a4	M3		M1	M9	M2	10.133	10.845	10.903	10.345	10.222	11.216	11.114	10.433
	Lsamp	M3		M1	M10	M14	9.304	9.285	9.44	9.33	9.384	9.311	9.407	9.319	1.01	0.99
	Camk2n1	M3		M1	M14	M15	21.74	19.986	18.112	19.985	17.282	17.212	21.194	15.101
	Cldn11	M3		M1	M20		21.416	20.392	19.04	20.632	20.118	19.716	18.924	20.348	0.99	1.01
	Sox10	M3		M1	M20	M2	11.799	10.923	10.711	11.81	11.3	10.589	9.304	11.628	0.92	1.07
	Lynx1	M3		M2	M2	M11	12.456	12.53	12.479	12.498	13.081	12.802	12.302	13.065
	Pdzd11	M3		M2	M2	M3	9.477	9.355	9.608	9.373	9.143	9.493	9.79	9.359	0.98	1.02
	Cib2	M3		M2	M2	M11	9.005	9.194	9.403	8.591	9.284	9.514	8.633	9.378
	Pgam2	M3		M2	M2	M11	8.46	8.815	9.328	8.594	9.566	9.07	7.938	9.685
	4930511J11Rik	M3		M2	M2	M11	9.004	8.764	8.626	8.859	9.065	8.962	8.34	9.038
	Srgap2	M3		M2	M2	M2	8.515	8.408	8.466	8.563	8.473	8.412	8.222	8.456	0.98	1.02
	1110029L17Rik	M3		M2	M2	M2	8.853	9.043	9.065	9.263	8.767	8.791	8.932	8.737
	C6org203	M3		M2	M2	M11	12.985	13.364	13.152	13.252	13.979	13.526	12.297	13.676
	Scrg1	M3		M2	M2	M5	8.8	8.851	9.433	8.913	9.464	9.727	9.472	9.338	0.88	1.12
	Flot2	M3		M2	M2		8.878	8.888	8.869	8.798	9.064	9.032	8.516	8.982	1.02	0.98
	Rps6kl1	M3		M2	M2	M11	9.115	8.996	8.938	9.057	9.278	9.121	8.745	9.309
	2210411K11Rik	M3		M2	M2	M11	8.055	8.018	8.027	7.924	8.359	8.304	7.889	8.184
	Nenf	M3		M2	M2	M11	15.419	15.54	15.5	14.722	16.708	15.995	15.16	16.055	1.01	0.99
	Tmbim4	M3		M2	M2	M11	13.924	13.697	13.966	12.945	14.203	13.864	13.778	13.797
	Deb1	M3		M2	M2	M11	14.484	14.662	13.832	13.628	14.479	14.208	13.593	14.343
	Amy2	M3		M2	M2	M6	9.79	10.092	10.222	9.62	9.823	9.98	9.54	9.995
	Car11	M3		M2	M2	M11	16.064	16.532	16.949	16.445	18.377	17.855	15.197	18.391
	Txnl4a	M3		M2	M3	M5	9.766	10.052	9.732	9.56	10.33	10.267	9.718	10.098	1.06	0.94
	Ubc	M3		M2	M5	M2	19.156	19.523	21.487	19.203	20.368	21.133	20.808	21.065	1	0.99
	Sae1	M3		M2	M5	M2	9.748	9.744	9.839	9.486	10.339	10.1	9.626	10.192	1.01	0.99
	Atmin	M3		M2	M5		12.796	12.909	12.438	12.3	13.084	13.071	12.502	12.565
	Rreb1	M3		M2	M6	M9	8.663	8.695	8.762	8.81	8.422	8.646	8.599	8.734
	Akap11	M3		M2	M6		12.842	12.758	12.149	12.831	12.017	11.771	12.51	12.034	1.01	0.99
	Map3k12	M3		M2	M7	M11	10.967	10.823	10.934	10.598	10.482	10.642	10.726	10.45
	Cebpb	M3		M2	M9	M3	9.302	9.875	9.645	10.214	9.44	9.654	9.757	9.79
	Fam172a	M3		M2	M14	M1	8.277	8.371	8.394	8.269	8.248	8.271	8.809	8.186	0.9	1.1
	P2ry13	M3		M2	M14	M14	8.621	8.506	8.722	8.544	8.856	8.621	7.83	8.614
	2810032G03Rik	M3		M2	M14	M15	9.251	9.168	9.155	9.073	9.143	9.108	8.831	9.199
	Lrp11	M3		M2	M17	M5	12.261	11.919	11.644	12.158	11.618	11.521	11.989	11.486	0.89	1.1
	Bcas1	M3		M2	M20		12.76	12.367	11.998	13.043	12.302	11.675	11.847	12.3	1.07	0.93
	Prdx2	M3		M2			12.874	13.264	11.594	12.786	11.472	11.689	11.555	11.557	0.89	1.11
	Hist1h2bj	M3		M2		M5	10.644	10.06	9.783	10.882	9.838	9.72	9.816	10.254
	Serpinf1	M3		M3	M2	M11	8.357	8.634	8.337	8.181	8.813	8.672	8.28	8.661	0.98	1.02
	Psmd7	M3		M3	M2	M11	12.109	11.866	11.839	12.06	11.687	11.813	11.746	11.798	0.97	1.03
	Mrps24	M3		M3	M2	M11	15.266	14.844	14.387	14.603	15.224	14.985	14.611	15.224	1.06	0.94
	Cdk2ap1	M3		M3	M2	M11	17.55	16.284	15.792	15.676	17.104	16.812	15.632	16.27
	1110007C02Rik	M3		M3	M2	M11	11.379	11.484	11.416	11.591	10.934	11.39	11.563	11.372
	Elp2	M3		M3	M2	M11	8.918	8.909	9.189	8.973	8.923	8.814	9.222	9.011	0.99	1.01
	Ccdc43	M3		M3	M2	M11	8.636	8.704	8.701	8.74	8.414	8.456	8.87	8.537	0.99	1.01
	Pfdn2	M3		M3	M2		14.37	15.777	15.577	13.69	17.008	16.404	15.279	16.484	0.98	1.02
	Wipf3	M3		M3	M2		17.592	18.382	18.304	20.057	17.003	17.669	17.697	18.072	0.93	1.07
	Grasp	M3		M3	M2	M11	10.062	10.027	10.125	10.618	10.559	9.989	9.837	10.641	1	1
	Ptprz1	M3		M3	M2	M1	9.087	9.084	9.396	9.005	9.079	8.948	9.83	8.9	0.96	1.04
	Hmgcs1	M3		M3	M2	M2	19.824	19.362	19.358	18.66	20.591	18.687	18.78	19.567	0.94	1.06
	1110029I05Rik	M3		M3	M2	M11	9.389	9.326	9.25	9.554	9.094	8.919	9.448	9.112
	Bfar	M3		M3	M5	M3	8.331	8.362	8.427	8.275	8.462	8.292	8.489	8.29	0.89	1.11
	Fpgt	M3		M3	M5	M2	9.217	9.097	9.25	8.872	9.059	8.879	8.767	9.138	0.74	1.26
	Dmd	M3		M3	M5	M9	8.13	7.995	8.111	8.003	8.145	7.96	7.894	8.081	0.91	1.09
	Camta1	M3		M3	M5	M11	13.79	14.144	14.043	14.66	13.696	14.014	14.586	13.4	0.96	1.03
	Mbnl1	M3		M3	M5	M5	9.285	9.238	9.364	9.293	9.196	9.163	9.187	9.084
	2810416G20Rik	M3		M3	M6	M11	8.942	8.691	8.586	8.98	8.957	8.844	8.599	8.705
	Dock11	M3		M3	M6	M8	8.193	8.411	8.414	8.336	8.197	8.184	8.238	8.307	0.99	1.01
	Taok1	M3		M3	M6	M9	14.042	14.364	14.54	14.16	14.37	14.123	14.822	14.047	0.96	1.03
	Snrpb	M3		M3	M7	M5	9.442	9.542	9.321	9.446	9.259	9.35	9.644	9.284	0.96	1.03
	D4Bwg0951e	M3		M3	M9		11.821	11.416	11.426	12.033	10.415	11.562	12.163	11.091	0.99	1
	Cdk19	M3		M3	M9	M15	10.267	9.53	9.51	9.382	9.85	9.307	9.255	9.682
	Gprasp2	M3		M3	M14		14.232	15.223	15.124	13.643	14.935	14.984	15.646	14.485	0.99	1.01
	Wtip	M3		M3	M18		8.393	8.449	8.437	8.54	8.913	8.675	8.299	9.162
	Fgf13	M3		M3	M20	M11	11.456	11.51	11.958	11.84	11.406	11.42	11.736	11.663	0.95	1.05
	Fgfr2	M3		M3	M20	M8	8.66	8.534	8.423	8.672	8.652	8.455	8.257	8.74
	9530057J20Rik	M3		M3			8.294	8.323	8.032	8.008	7.735	8.039	7.863	7.697
	Smoc1	M3		M4	M2	M2	8.381	8.782	8.542	8.601	8.73	8.79	8.453	8.762
	Dnajb5	M3		M4	M2	M2	9.379	9.322	9.296	9.799	9.395	9.479	9.007	9.71	0.99	1.01
	Zfp259	M3		M4	M2	M2	8.8	8.795	8.765	8.588	9.092	8.854	8.646	9.058
	Metrn	M3		M4	M2	M2	10.418	10.262	10.703	10.275	10.736	10.627	11.515	10.086
	Csdc2	M3		M4	M2	M11	9.527	9.558	9.686	9.752	10.216	10.135	9.183	9.759	0.94	1.06
	Tbc1d5	M3		M4	M2	M2	8.108	8.223	8.21	8.144	8.511	8.53	7.907	8.61	1.02	0.98
	Zer1	M3		M4	M2	M2	9.654	9.689	9.859	10.063	10.081	9.831	9.264	10.035	1	1
	Dtnb	M3		M4	M2	M2	9.827	9.704	9.787	9.929	10.595	10.118	9.465	10.508
	Gdf10	M3		M4	M2	M2	8.221	8.515	8.098	8.332	8.306	8.255	8.324	8.227
	9530077C05Rik	M3		M4	M2	M2	8.698	8.627	8.514	8.365	8.816	8.77	8.825	8.831
	Reln	M3		M4	M2	M2	8.147	8.175	8.1	8.011	8.492	8.182	8.033	8.216	0.9	1.1
	Pcdhb3	M3		M4	M2	M2	8.084	8.351	8.639	8.182	8.885	8.926	8.106	9.089
	Arhgef1	M3		M4	M2	M2	8.288	8.289	8.175	8.489	8.461	8.312	8.031	8.541	0.94	1.06
	D10Wsu102e	M3		M4	M2	M2	7.9	8.256	8.163	8.042	8.246	8.247	7.978	8.215
	Foxj2	M3		M4	M2	M2	9.789	9.804	9.495	9.892	9.775	9.891	9.084	9.729
	AI481316	M3		M4	M2	M2	12.402	12.136	12.403	12.662	13.422	12.617	11.303	13.459
	Phyhd1	M3		M4	M2	M2	8.288	8.595	8.556	8.15	8.422	8.55	9.575	8.355
	Arf5	M3		M4	M2	M2	10.705	10.272	10.433	11.585	9.758	10.335	12.36	10.72	0.97	1.03
	Trnp1	M3		M4	M2	M2	9.27	9.382	8.824	9.595	8.961	8.976	9.3	8.77
	Slc40a1	M3		M4	M2	M2	9.453	9.236	9.191	9.288	9.888	9.296	8.17	9.741
	Vcp	M3		M4	M2	M2	17.11	16.72	17.274	16.819	17.914	17.304	15.961	17.684	0.99	1.01
	Sh2bpsm1	M3		M4	M5	M15	10.241	10.421	10.326	10.712	9.985	10.334	10.791	10.068
	Tmem59l	M3		M4	M5	M3	10.136	10.14	9.358	10.088	8.954	9.113	9.706	9.202	1.17	0.83
	Kcnj16	M3		M4	M5		8.601	8.987	9.38	8.378	9.443	9.258	8.799	9.192	0.86	1.15
	1700019E19Rik	M3		M4	M5	M5	8.924	8.906	8.849	9.018	8.834	8.89	9.16	8.993
	Itgb5	M3		M4	M5	M15	8.158	8.338	8.535	8.434	8.441	8.389	8.711	8.332	0.97	1.03
	5730472N09Rik	M3		M4	M7	M3	10.59	10.797	10.733	11.122	10.663	10.478	10.686	10.356
	Dnajc21	M3		M4	M7	M3	9.803	9.435	9.511	9.286	9.061	9.383	9.724	8.983
	Neurod2	M3		M4	M9		14.055	13.862	15.206	15.24	13.622	13.665	14.117	14.255	0.97	1.03
	C9orf125	M3		M4	M11	M3	8.144	8.233	8.423	8.222	8.307	8.383	7.932	8.219
	C030003D03Rik	M3		M4	M13		7.997	8.024	8.086	7.973	8.045	7.989	7.898	8.115
	Dgcr8	M3		M4	M14	M2	8.118	8.296	8.297	8.145	8.36	8.176	7.994	8.439	1.03	0.97
	Supt6h	M3		M4	M15	M2	12.427	12.518	12.223	12.533	12.534	12.483	11.454	12.864	0.94	1.06
	Itgb1	M3		M4	M16		8.374	8.477	8.509	8.426	8.797	8.628	8.371	8.826	0.96	1.04
	Anln	M3		M4	M20	M2	8.177	8.145	8.191	8.293	8.216	8.18	7.867	8.368	0.92	1.08
	Pacs2	M3		M4	M20	M2	11.194	11.248	10.649	11.555	11.15	10.859	10.54	11.066
	Plekhh1	M3		M4	M20	M2	11.47	11.304	10.315	11.38	10.875	10.296	9.348	10.902
	Zbtb5	M3		M5	M2	M3	8.204	8.276	8.282	8.323	8.304	8.249	8.066	8.25
	Tmem2	M3		M5	M2	M2	8.275	8.226	8.115	8.255	8.195	8.247	8.209	8.066	1.02	0.98
	Fam176a	M3		M5	M2	M2	9.496	9.65	9.618	10.007	9.662	9.867	10.714	9.517
	Dennd3	M3		M5	M2	M2	8.2	8.169	8.212	8.082	8.469	8.494	8.182	8.538
	Ccdc124	M3		M5	M5	M3	11.577	11.301	9.202	11.28	9.225	9.636	10.105	9.154	1.02	0.98
	Hspcb	M3		M5	M6	M2	16.678	16.125	16.654	16.907	16.078	16.395	17.308	16.641
	Htr5b	M3		M5	M7		7.936	7.871	8.014	8.261	7.734	7.969	8.029	7.956
	Ngef	M3		M5	M9	M2	16.768	13.952	13.288	14.301	16.169	13.776	13.798	14.146	1.07	0.94
	Prr24	M3		M5	M18	M2	9.012	8.872	10.076	9.047	9.568	9.497	9.864	9.765
	Stard8	M3		M6	M11	M4	9.044	8.419	8.397	9.031	8.924	8.754	8.143	8.326
	9230115A19Rik	M3		M6	M11	M4	8.444	8.153	8.287	8.424	8.466	8.287	7.994	8.352
	Garnl3	M3		M7	M2	M2	13.528	11.423	11.301	11.068	12.905	11.222	11.096	11.345	1.02	0.98
	2410129H14Rik	M3		M7	M5		8.861	8.836	8.435	8.824	8.186	8.249	8.752	8.126
	Mgll	M3		M7	M5	M2	11.847	11.415	11.369	12.043	11.617	11.842	11.816	11.491	1	1
	Man2a1	M3		M7	M5	M15	8.54	8.366	8.628	8.677	8.503	8.32	8.171	8.877
	Gucy1a3	M3		M7	M9		8.975	8.451	8.103	8.216	8.627	8.131	8.175	8.348	1	1.01
	Pink1	M3		M8	M2	M3	10.662	10.543	10.12	9.951	9.828	10.193	10.486	9.719
	1190004M23Rik	M3		M8	M10		10.179	10.165	9.915	9.951	9.505	9.783	10.034	9.611
	Atp6v1d	M3		M9	M2	M2	16.17	15.307	15.554	15.241	15.185	15.153	15.705	14.584	0.93	1.07
	Rdbp	M3		M9	M2	M5	9.411	9.429	9.515	9.475	9.597	9.631	9.835	9.588	0.99	1.01
	Hirip3	M3		M9	M3	M5	9.367	9.294	9.338	9.383	9.237	9.365	9.305	9.436	1.03	0.97
	Ctsz	M3		M9	M5	M5	8.035	8.059	8.163	7.984	8.192	8.177	8.19	8.111	0.94	1.06
	Vps45	M3		M10	M7	M3	9.55	9.272	9.316	9.041	9.111	9.107	9.115	9.424	0.97	1.03
	Tmem145	M3		M11	M2	M2	11.112	10.444	10.281	10.057	11.204	10.983	9.866	10.775
	Ap5s1	M3		M11	M2	M11	9.379	9.366	9.108	9.23	10.019	9.531	8.56	9.681
	Slc25a26	M3		M11	M2	M11	8.701	8.363	8.199	8.304	8.374	8.223	8.031	8.632
	Psma2	M3		M11	M2	M11	17.894	18.875	18.338	17.553	19.505	19.563	17.581	19.376	0.99	1.01
	Scara3	M3		M11	M2	M2	11.047	11.243	10.631	11.589	11.691	10.581	10.447	11.179
	Tmem51	M3		M11	M2	M11	8.53	8.306	8.655	8.248	8.943	8.855	8.328	8.667
	Alg5	M3		M11	M2	M11	8.644	8.775	8.813	8.518	8.909	8.771	8.723	8.942	1.01	0.98
	Zfp574	M3		M11	M2	M11	10.885	10.49	10.466	11.08	11.451	10.791	10.298	11.256
	Bscl2	M3		M11	M2	M11	16.2	15.949	16.121	15.531	16.518	16.053	15.496	16.233
	Ccdc9	M3		M11	M2	M11	9.515	9.578	9.424	9.655	9.866	9.687	9.027	9.753	0.94	1.06
	Dlk2	M3		M11	M2	M2	9.457	8.923	9.193	9.151	10.075	9.088	8.507	9.773
	Slc38a5	M3		M11	M2	M2	9.371	9.1	8.593	9.532	9.177	8.697	8.475	9.267
	C130022K22Rik	M3		M11	M2	M11	8.832	8.697	8.769	8.727	8.806	8.696	8.431	8.812
	Nola1	M3		M11	M2	M11	9.416	9.447	9.362	9.524	9.689	9.598	9.284	9.697
	Zfp282	M3		M11	M2	M2	8.547	8.472	8.473	8.416	8.764	8.605	8.169	8.553
	Aarsd1	M3		M11	M2	M11	11.861	12.329	12.011	11.511	12.9	12.44	10.664	12.786	0.95	1.04
	Plk3	M3		M11	M2	M2	8.148	8.282	7.922	8.07	8.37	8.078	8.069	8.207
	Zfp637	M3		M11	M2	M11	13.483	13.122	12.751	12.924	14.178	12.971	12.182	13.457
	Yipf2	M3		M11	M2	M2	9.148	9.174	9.173	8.976	9.523	9.33	8.703	9.331
	Timm50	M3		M11	M2	M11	8.558	8.557	8.398	8.569	9.084	8.795	8.46	9.041	0.99	1.01
	2410015J15Rik	M3		M11	M2	M11	9.07	9.197	9.091	8.933	9.185	9.295	9.462	8.992
	1110001J03Rik	M3		M11	M2	M11	13.933	14.133	13.542	13.503	15.058	14.408	13.167	14.138
	Fam213a	M3		M11	M2	M2	17.14	18.02	18.004	18.178	18.497	18.208	17.535	18.708
	Rnf6	M3		M11	M2	M2	14.864	15.054	14.516	14.65	14.868	14.571	13.4	14.758
	Laptm5	M3		M11	M2	M2	12.775	12.985	12.616	13.594	13.817	12.778	12.327	13.319
	Fah	M3		M11	M2	M11	11.269	11.351	12.139	11.295	12.949	12.303	10.664	12.754	0.82	1.18
	BC046404	M3		M11	M2	M11	8.43	8.055	7.997	8.101	8.765	8.258	8.098	8.302
	Erp29	M3		M11	M2	M11	11.317	11.248	11.408	11.201	11.877	11.502	10.893	11.743	0.99	1.01
	Cstf1	M3		M11	M2	M11	9.24	9.253	9.175	9.282	10.021	9.449	8.923	9.826	0.94	1.05
	Ndufv1	M3		M11	M2	M11	16.799	17.08	16.867	17.585	18.092	17.397	17.192	18.232	1	1
	Rnh1	M3		M11	M2	M11	13.265	13.284	13.421	13.313	14.089	13.936	12.506	14.38	1	1.01
	Stk40	M3		M11	M2	M2	10.13	10.576	10.186	10.584	11.074	10.696	9.826	10.649
	Nap1l4	M3		M11	M2	M2	11.297	11.267	11.012	10.876	11.563	11.434	10.752	11.615
	Mib2	M3		M11	M2		13.854	14.102	14.161	13.942	15.016	14.668	13.524	14.756	0.91	1.09
	Pnpla3	M3		M11	M2	M2	9.28	9.466	8.727	9.344	9.169	9.188	8.95	8.828
	Cops4	M3		M11	M2	M2	11.518	11.584	11.616	11.743	11.691	11.968	11.792	12.011	0.99	1.01
	Degs1	M3		M11	M3	M3	16.571	16.309	15.854	15.827	16.491	16.237	16.458	15.697	1.01	0.99
	Fvt1	M3		M11	M3	M2	10.58	10.151	10.228	10.596	10.394	10.292	10.544	10.402
	1700047M11Rik	M3		M11	M5	M14	8.855	8.434	8.18	8.725	8.268	8.201	8.39	8.52
	Gm1716	M3		M11	M7	M2	9.149	9.11	9.014	9.361	9.72	9.319	9.329	9.338
	1500004F05Rik	M3		M11	M7	M11	8.765	8.404	8.623	8.275	9.442	8.862	8.785	9.074
	2017-09-03	M3		M11	M14	M2	12.652	12.54	12.623	12.966	11.729	12.272	12.771	11.443
	Prr18	M3		M11	M20	M2	11.2	11.086	10.44	11.615	12.116	11.204	9.622	12.065
	Suv420h2	M3		M13	M2	M2	8.517	8.534	8.523	8.541	8.688	8.574	8.186	9.081
	Pip5k1c	M3		M13	M18		10.069	10.043	9.885	10.204	10.383	10.367	9.635	10.089	0.99	1.01
	Pold1	M3			M2		8.015	8.104	7.883	7.976	8.195	8.147	7.793	8.11
	Setd6	M3			M2		7.939	7.979	7.952	7.965	7.867	7.872	8.28	7.936
	Camk2g	M3			M2	M2	8.947	8.649	8.817	8.538	8.741	8.587	8.653	8.48
	Zfp30	M3			M2	M2	8.345	8.466	8.593	8.482	8.714	8.634	8.242	8.627
	Fbxl20	M3			M2		8.514	8.457	8.213	8.755	8.434	8.272	8.178	8.294	0.95	1.06
	F2r	M3			M5	M2	9.054	9.479	9.791	8.876	9.862	9.783	8.861	10.013	0.97	1.03
	Iyd	M3			M5		8.067	8.027	8.117	8.39	7.843	7.91	7.577	8.148	0.96	1.03
	Gpr68	M3			M5		8.209	8.338	7.941	8.52	7.986	8.11	8.41	8.112
	Rbm28	M3			M7		8.563	8.426	7.923	8.511	8.089	7.996	8.262	7.982	1	1
	Foxk1	M3			M10		8.663	8.716	8.674	9.022	8.642	8.77	8.822	8.702	0.95	1.05
	Hs3st2	M3			M20		10.227	8.993	8.625	8.762	10.171	8.958	8.925	9.079
	Ripply2	M3			M20		7.975	8.17	8.053	8.036	7.827	8.089	8.188	8.027
	Unc5b	M3			M20		9.44	9.101	8.796	9.445	9.508	9.139	8.48	9.28	1.01	0.99
	Zfp330	M3					9.495	9.293	8.743	9.512	8.571	8.491	9.079	8.304
	Dusp4	M3					8.057	8.227	8.079	8.677	7.925	8.019	7.961	8.127
	Mta2	M3					8.011	7.96	7.968	7.941	7.962	8.007	8.072	8.078	1.01	0.99
	Foxk2	M4	M1	M1	M5	M15	8.94	8.679	8.686	8.986	8.9	8.747	8.687	8.807	1	1
	Zfp235	M4	M1	M1	M5	M15	8.44	8.522	8.3	8.227	8.15	8.351	8.419	8.228
	F830005D05Rik	M4	M1	M1	M5	M15	8.269	8.48	8.007	8.465	7.948	8.099	8.182	7.965
	2010003D24Rik	M4	M1	M1	M14	M1	8.464	8.611	8.372	8.853	8.193	8.304	9.431	8.379
	Kcnip4	M4	M1	M1	M14	M14	9.188	9.183	9.266	9.407	9.09	9.325	9.722	9.111	0.95	1.05
	LOC385825	M4	M1	M1	M14	M14	9.351	9.227	9.189	9.336	10.677	9.781	11.367	9.786
	LOC277045	M4	M1	M1	M14	M14	7.982	8.11	7.992	8.342	8.659	8.477	9.839	8.279
	Kctd20	M4	M1	M2	M2	M6	8.411	8.392	8.49	8.526	8.414	8.401	8.406	8.399	1	1
	Tdrd3	M4	M1	M2	M5	M14	8.14	8.154	8.272	8.125	8.221	8.311	8.421	8.232	0.9	1.1
	Zkscan14	M4	M1	M2	M5	M14	8.243	8.416	8.268	8.287	8.431	8.459	8.342	8.354
	Hs3st1	M4	M1	M2	M5	M14	11.081	10.383	10.595	10.448	10.578	10.009	10.198	10.235
	Orc6l	M4	M1	M2	M5	M14	10.391	10.188	10.017	9.975	10.144	9.953	10.432	10.118
	Pes1	M4	M1	M2	M10	M14	8.981	9.328	9.044	9.426	9.529	9.436	9.238	9.664	0.98	1.02
	Epb4.9	M4	M1	M2	M10	M14	9.766	9.621	9.471	9.698	9.71	9.524	9.409	9.571
	Exoc6	M4	M1	M2	M14	M1	8.632	8.715	8.534	8.851	8.455	8.536	9.187	8.442
	Smn1	M4	M1	M2	M14	M1	11.093	10.802	10.769	11.317	11.087	10.871	9.861	10.89
	Sec23a	M4	M1	M2	M14	M1	9.898	9.467	9.712	9.499	9.341	9.615	10.51	9.526	1	1
	A930041H05Rik	M4	M1	M2	M14	M1	9.176	8.984	9.043	9.123	8.441	8.758	9.324	8.495
	D530037H12Rik	M4	M1	M2	M14	M1	8.879	8.551	8.587	9.055	8.503	8.443	8.241	8.429
	Psmd8	M4	M1	M2	M14	M1	11.236	11.316	11.072	11.249	11.396	11.293	11.116	11.377	1	1
	9330168O09Rik	M4	M1	M2	M14	M1	11.403	11.853	12.214	13.088	10.431	11.082	12.043	11.207
	C11orf2	M4	M1	M2	M14	M14	9.074	9.265	9.354	9.264	9.445	9.452	8.957	9.422
	4832406H04Rik	M4	M1	M2	M14	M14	11.18	10.896	9.67	10.908	8.987	9.429	10.392	9.072
	4632427E13Rik	M4	M1	M2	M14	M1	8.47	8.264	8.534	8.547	8.623	8.444	8.744	8.536
	Chchd4	M4	M1	M2	M14	M1	10.772	10.852	10.999	10.552	11.322	11.023	10.822	11.356
	2900022P04Rik	M4	M1	M2	M14	M1	8.516	8.436	7.915	8.66	7.986	8.071	8.551	8.229
	D930002C22Rik	M4	M1	M2	M14	M1	9.345	9.749	9.921	9.788	9.474	9.579	9.998	9.618
	Chst8	M4	M1	M2			9.366	10.089	10.305	9.565	9.654	10.022	9.665	9.836
	Slc9a6	M4	M1	M3	M2	M1	8.756	8.547	8.716	8.845	8.621	8.532	9.044	8.679	0.93	1.07
	Smarca1	M4	M1	M3	M2	M6	10.365	10.677	10.642	10.061	10.551	10.739	10.059	10.357
	Apopt1	M4	M1	M3	M2		8.306	8.304	8.345	8.258	8.611	8.537	8.399	8.415
	Tmem9b	M4	M1	M3	M14	M15	10.776	10.649	10.771	10.88	10.265	10.62	11.145	10.703	0.96	1.04
	Gtf2h3	M4	M1	M4	M2	M3	8.227	8.355	8.339	8.4	8.4	8.239	8.171	8.293	0.88	1.13
	Klf13	M4	M1	M4	M2	M15	11.854	12.11	10.688	13.458	10.348	10.683	12.904	10.3
	2310047K21Rik	M4	M1	M5	M2		8.143	8.1	8.119	8.081	8.424	8.401	8.447	8.378
	Rbx1	M4	M1	M11	M1		15.129	14.956	15.18	15.235	15.491	15.361	15.293	15.105
	A230058F20Rik	M4	M1	M11	M2	M2	13.599	13.742	14.47	14.931	14.088	13.634	14.879	13.354
	Cetn3	M4	M1	M11	M5		15.228	15.165	15.241	14.766	15.243	15.445	15.698	14.909
	Nfyb	M4	M1		M5		10.998	10.748	11.179	11.12	11.307	11.075	11.351	10.945
	Ppp1r9a	M4	M1		M9		17.251	16.652	16.12	17.39	16.436	16.807	16.819	16.472	1	1
	2310003H01Rik	M4	M1		M14	M15	8.513	8.74	8.851	8.677	9.088	8.899	8.374	8.755
	Gspt1	M4	M2	M1	M2	M2	9.444	9.335	9.015	9.359	9.275	9.114	8.898	9.28	1.02	0.98
	Pip4k2c	M4	M2	M1	M3	M3	15.346	14.645	14.782	15.328	14.677	15.054	14.636	14.747	0.97	1.04
	Mrps5	M4	M2	M1	M5	M15	9.314	9.279	9.524	9.246	9.515	9.459	9.288	9.575	1.12	0.88
	Pop4	M4	M2	M2	M2	M2	9.838	9.655	9.711	9.549	9.903	9.581	9.032	10.057
	Pnpo	M4	M2	M2	M5		8.394	8.514	8.635	8.351	8.57	8.559	8.656	8.398	0.93	1.07
	Ehd4	M4	M2	M2	M21	M2	8.058	7.963	8.145	7.772	8.319	8.09	7.962	8.067
	Dp1	M4	M2	M3	M3	M3	16.337	16.539	16.672	15.479	16.62	16.258	16.039	16.432
	Bud13	M4	M2	M4	M2	M2	8.428	8.465	8.55	8.491	8.843	8.661	8.1	8.731
	Susd4	M4	M2	M4	M2	M2	14.075	14.75	14.707	15.034	13.882	14.598	14.543	13.607
	2310009B15Rik	M4	M2	M4	M2	M3	10.284	10.47	10.217	10.031	9.953	10.239	10.763	10.19
	Sccpdh	M4	M2	M4	M2	M2	13.276	13.513	13.291	13.557	13.687	13.557	12.553	13.19	0.93	1.07
	Atp1b3	M4	M2	M4	M3	M15	15.048	14.707	15.238	15.118	15.21	15.245	14.364	14.981	1.06	0.94
	Stac2	M4	M2	M4	M5	M3	10.774	10.182	10.282	10.51	9.942	10.342	10.464	10.183	0.95	1.05
	Kiaa1033	M4	M2	M4	M5	M2	10.765	11.511	11.488	11.607	12.046	11.89	11.117	11.909	1.02	0.98
	Ddx24	M4	M2	M4	M5	M15	9.921	10.383	10.332	10.012	10.307	10.544	10.391	9.937
	Mterf	M4	M2	M4	M5	M15	8.957	8.851	8.923	8.879	9.005	8.977	8.567	9.056
	Adnp	M4	M2	M4	M6	M8	12.993	12.569	12.938	12.889	13.129	12.588	12.945	13.2	1.04	0.96
	L3mbtl2	M4	M2	M4	M7	M15	8.831	9.44	9.194	8.87	8.887	9.239	9.425	9.134
	Smarcd3	M4	M2	M4	M7	M3	10.304	10.843	11.445	9.738	10.855	11.252	10.693	10.951	0.98	1.03
	Shank3	M4	M2	M4	M7	M3	8.553	8.859	8.852	8.922	8.491	8.847	8.877	8.555	0.96	1.04
	Shd	M4	M2	M4	M7	M3	8.593	8.947	8.959	7.995	8.56	9.031	8.959	8.459	1.03	0.97
	Limk1	M4	M2	M4	M7	M2	9.87	9.401	9.141	9.18	9.665	9.538	10.161	9.157	0.92	1.08
	Cdc42bpb	M4	M2	M5	M2	M3	10.002	10.06	9.392	10.635	10.005	10.329	9.198	9.961	0.99	1.02
	Tmem110	M4	M2	M5	M2	M2	10.604	9.896	9.706	10.046	10.205	9.829	9.253	10.341
	Bub3	M4	M2	M5	M3	M3	8.001	8.02	8.042	7.93	8.011	8.037	7.995	8.019	1	1
	Dctn1	M4	M2	M5	M7	M3	9.934	10.203	10.182	10.242	10.008	10.272	10	10.126	0.98	1.01
	Otub1	M4	M2	M5	M7	M3	9.906	10.371	10.148	10.132	10.011	10.233	10.808	10.048	0.99	1.01
	6720460K10Rik	M4	M2	M5	M9		8.097	8.177	8.105	8.813	7.923	7.951	8.078	8.152
	Nploc4	M4	M2	M8	M8		8.255	8.375	8.567	8.178	8.504	8.316	8.232	8.546	0.93	1.07
	Pde2a	M4	M2	M11	M2	M2	8.582	8.568	8.535	8.496	8.344	8.332	8.68	8.175	1.02	0.98
	Tnfaip1	M4	M2	M11	M2	M2	12.632	12.024	12.553	12.722	13.258	12.223	11.978	12.945
	Lysmd1	M4	M2	M11	M2	M11	9.34	9.223	8.847	9.263	9.087	8.933	9.008	8.848	0.96	1.04
	Fbxl11	M4	M2	M11	M2	M3	12.372	11.548	11.738	11.6	10.656	10.962	11.222	9.823
	Muted	M4	M2	M11	M2	M2	8.261	8.283	8.297	8.339	8.453	8.33	8.112	8.419
	Gng3	M4	M2	M11	M2	M2	8.502	8.686	8.405	8.469	8.77	8.643	7.979	8.819	0.96	1.04
	Ppan	M4	M2	M11	M2	M2	9.342	9.12	9.343	9.586	9.425	9.357	8.811	9.377
	Whsc2	M4	M2	M11	M2	M2	8.616	8.656	8.688	8.653	8.861	8.575	8.493	8.767	0.98	1.02
	Thap11	M4	M2	M11	M2	M2	12.155	12.148	12.063	12.152	12.756	11.987	11.535	12.599
	Git1	M4	M2	M11	M5	M2	11.293	11.481	11.609	12.234	11.138	11.369	11.743	11.108	0.93	1.07
	Suox	M4	M2	M11	M5	M2	8.738	9.254	8.883	8.971	9.448	9.109	8.934	9.328	0.99	1.01
	Pdxk	M4	M2	M11	M7	M3	8.076	8.032	8.057	7.818	8.014	7.929	8.055	7.995	0.97	1.03
	Trim26	M4	M2	M11	M7	M2	8.25	8.358	8.678	8.501	8.919	8.714	8.601	8.892	0.94	1.06
	Myadm	M4	M2	M13	M3	M15	10.558	10.656	10.168	10.004	10.253	10.276	10.096	9.662	0.82	1.18
	Col16a1	M4	M2		M3	M3	9.26	9.09	9.243	9.099	9.586	9.254	9.293	9.43
	Agrn	M4	M3	M1	M2	M15	12.069	11.861	11.935	12.302	12.159	11.996	11.085	12.351	0.96	1.04
	Cacng2	M4	M3	M1	M2	M15	10.184	9.82	9.803	9.97	9.506	9.765	10.58	9.127	0.97	1.03
	Mkrn2	M4	M3	M1	M5	M15	11.187	11.128	11.033	10.852	11.417	11.177	10.786	11.253	0.98	1.02
	Kel	M4	M3	M1	M7	M2	8.185	8.297	8.37	8.094	7.976	8.29	8.2	8.025
	Ifngr2	M4	M3	M1	M13	M15	10.583	10.34	10.554	10.837	10.501	10.486	9.815	10.725
	Ppp4c	M4	M3	M2	M2	M2	10.373	10.502	10.311	10.461	11.125	10.928	10.294	11.177	0.98	1.03
	BC054438	M4	M3	M2	M2	M14	8.672	8.698	8.683	8.624	8.958	8.769	8.39	8.851
	Pla2g12a	M4	M3	M2	M2	M2	8.907	8.916	8.91	8.903	9.148	9.091	8.909	9.133
	Hrbl	M4	M3	M2	M2	M2	8.805	9.147	8.9	9.158	9.176	9.234	8.939	9.223
	Brd1	M4	M3	M2	M3	M5	9.626	9.614	9.46	9.419	9.277	9.437	9.527	9.338
	Pygo1	M4	M3	M2	M5	M2	8.514	8.472	8.664	9.136	8.496	8.496	8.048	9.148
	Ndp	M4	M3	M2	M5	M2	9.714	9.628	9.691	9.594	10.707	10.201	8.979	10.107
	Nefh	M4	M3	M2	M5	M2	8.592	9.047	8.9	8.327	8.693	8.88	9.514	8.621	0.95	1.06
	Upf0639	M4	M3	M2	M7	M2	7.875	8.272	8.385	7.867	8.356	8.472	8.243	8.041
	1700037H04Rik	M4	M3	M2	M9	M11	9.825	9.776	9.745	9.79	10.145	10.136	9.957	10.084
	5930416I19Rik	M4	M3	M2	M13	M2	10.8	10.718	10.439	10.428	10.871	10.795	10.176	10.859
	Eif3f	M4	M3	M3	M2	M11	19.476	19.684	19.976	19.978	20.9	20.542	18.978	21.156	1.01	0.99
	Lcmt1	M4	M3	M3	M2	M2	10.888	10.843	10.71	11.006	11.431	11.171	10.867	11.114	1.01	0.99
	Sfrs3	M4	M3	M3	M2	M2	8.75	8.798	8.839	8.753	9.011	8.866	8.549	8.945
	Trap1	M4	M3	M4	M2	M2	10.628	10.945	10.876	11.227	11.547	10.744	10.276	11.034	0.96	1.04
	Itpk1	M4	M3	M4	M2	M2	15.102	15.089	14.803	15.357	15.392	15.355	13.966	16.217	0.96	1.04
	Ptpdc1	M4	M3	M4	M2	M2	8.228	8.426	8.355	8.389	8.379	8.416	8.203	8.554	1.05	0.95
	Lbr	M4	M3	M4	M2	M2	8.463	8.527	8.299	8.54	8.629	8.523	8.127	8.565	1.01	0.99
	Zswim1	M4	M3	M4	M2	M2	10.566	10.802	10.937	10.924	11.452	11.064	9.911	11.735
	Arhgap17	M4	M3	M4	M2	M2	8.135	8.179	8.137	8.356	8.292	8.262	7.872	8.225	0.98	1.02
	Poldip2	M4	M3	M4	M2	M2	11.8	11.511	11.588	11.872	12.022	11.626	11.24	11.961	0.98	1.02
	Appl2	M4	M3	M4	M2	M2	12.549	12.254	12.613	12.334	12.446	12.468	11.639	12.439	0.99	1.02
	1300018I05Rik	M4	M3	M4	M2	M2	12.787	12.373	12.622	12.563	13.233	12.407	11.69	13.367
	1500010J02Rik	M4	M3	M4	M2	M2	10.381	10.343	10.609	10.477	11.426	11.005	9.791	11.275
	Flcn	M4	M3	M4	M2	M2	9.782	9.627	9.711	9.884	9.749	9.504	9.479	9.637	0.91	1.09
	Llgl1	M4	M3	M4	M2	M2	11.932	11.593	11.594	12.31	12.457	11.353	10.155	12.59	1	1
	Prr14	M4	M3	M4	M2	M2	9.635	9.611	9.563	9.633	9.857	9.784	9.387	10.07
	Slc1a3	M4	M3	M4	M2	M2	12.781	13.163	13.071	13.421	13.656	13.188	12.365	13.669	0.97	1.03
	Fhl1	M4	M3	M4	M2	M2	10.037	10.079	10.579	10.096	10.428	10.411	9.871	10.496	0.95	1.05
	Ankrd16	M4	M3	M4	M2	M2	9.177	9.04	9.025	9.011	9.321	9.068	8.634	9.457	0.99	1.02
	Fntb	M4	M3	M4	M2	M15	13.177	12.641	12.598	13.1	13.349	12.47	11.5	13.287	0.97	1.03
	Wrb	M4	M3	M4	M2	M2	9.325	9.566	9.443	9.467	9.653	9.682	9.303	9.749	0.94	1.06
	Lrrc28	M4	M3	M4	M2	M2	8.14	8.043	8.066	8.147	8.264	8.126	7.924	8.341
	Axl	M4	M3	M4	M2	M2	8.829	8.876	8.895	8.8	9.268	8.935	8.431	9.168
	LOC382016	M4	M3	M4	M2	M2	9.334	9.386	9.311	9.392	9.101	9.65	10.338	9.277
	Gpc1	M4	M3	M4	M2	M2	11.088	11.437	11.551	11.889	11.887	11.524	10.299	12.244	0.94	1.06
	Rabgef1	M4	M3	M4	M2	M2	12.246	12.144	12.255	11.834	13.086	12.752	11.488	12.776	0.95	1.05
	Prkrir	M4	M3	M4	M2	M2	9.609	9.792	9.658	9.877	10.602	10.147	8.802	10.516
	Ccdc126	M4	M3	M4	M5	M2	9.928	10.189	9.961	9.534	10.695	10.881	9.967	10.718	1.05	0.94
	Smad2	M4	M3	M4	M5	M15	8.656	8.343	8.638	8.231	8.756	8.809	8.662	8.636
	Fndc5	M4	M3	M4	M5	M15	8.809	8.781	9.037	8.908	8.736	8.902	9.18	8.621
	Tmem184b	M4	M3	M4	M5	M2	15.532	15.104	15.401	15.136	16.404	15.453	14.262	16.297
	Nt5dc3	M4	M3	M4	M5	M15	18.666	19.624	18.556	20.058	18.81	18.823	16.764	19.653	1.08	0.91
	Mapkbp1	M4	M3	M4	M6	M8	8.492	8.396	8.606	8.584	8.941	8.619	8.203	9.007
	Fnbp1	M4	M3	M4	M6	M8	11.792	11.782	11.724	12.004	12.439	11.465	11.006	12.27	1.01	0.98
	4933431E20Rik	M4	M3	M4	M7	M2	9.118	9.111	9.333	9.55	9.601	9.111	9.042	9.577
	Tesc	M4	M3	M4	M9	M15	9.888	10.297	9.969	9.611	9.724	10.316	9.921	9.753	1	1
	Rnf19	M4	M3	M4	M13	M2	9.996	10.001	9.882	9.959	10.344	10.309	9.678	10.584
	Faah	M4	M3	M4	M13	M2	10.183	10.159	10.359	10.542	10.526	10.232	9.498	10.53	0.99	1.01
	Nup205	M4	M3	M4	M13	M2	8.386	8.278	8.348	8.359	8.492	8.451	8.135	8.581	0.99	1.01
	Sfrs14	M4	M3	M4	M13	M15	10.071	10.05	10.39	9.911	10.468	10.407	9.89	10.621
	Kiaa0240	M4	M3	M4	M13	M15	14.474	14.366	14.267	14.533	14.338	14.698	13.191	14.245
	Uaca	M4	M3	M4			8.208	8.098	7.891	7.989	8.485	8.098	7.59	8.211
	Hsd17b7	M4	M3	M5	M5	M2	8.919	8.624	8.527	8.879	8.756	8.447	8.524	8.661	1.03	0.97
	Emp2	M4	M3	M7	M2	M2	8.35	8.469	8.562	8.658	9.035	8.572	8.003	8.754
	Ppp1r3c	M4	M3	M7	M2	M2	14.674	14.988	15.534	15.36	16.186	15.135	14.923	15.582
	Fcgrt	M4	M3	M11	M2	M2	10.796	10.86	10.627	10.508	11.705	10.985	10.118	11.396	0.97	1.03
	Hsd3b7	M4	M3	M11	M2	M2	8.481	8.41	8.351	8.547	8.605	8.505	8.148	8.71
	3110056O03Rik	M4	M3	M11	M2	M2	11.302	10.901	10.704	11.387	11.578	11.183	9.942	11.786
	Tbrg4	M4	M3	M11	M2	M2	8.092	8.236	8.171	8.13	8.358	8.335	8.023	8.378	0.97	1.03
	Exosc4	M4	M3	M11	M2	M2	9.23	9.205	9.282	9.409	9.699	9.426	9.028	9.632	0.94	1.06
	Cdipt	M4	M3	M11	M2	M2	15.162	14.529	14.756	15.314	15.438	14.966	13.379	15.447	1.02	0.98
	Rxrb	M4	M3	M11	M2	M2	8.825	8.901	8.848	8.913	9.256	8.88	8.467	9.242	0.97	1.03
	BC037034	M4	M3	M11	M2	M2	12.421	12.558	12.793	12.864	13.051	12.872	11.089	13.46
	Hdgfrp2	M4	M3	M11	M2	M2	13.408	13.963	13.575	13.777	14.757	14.1	12.335	14.542	0.99	1.01
	2410002F23Rik	M4	M3	M11	M2	M2	9.671	9.613	9.508	9.596	9.679	9.35	9.406	9.703	0.97	1.03
	Mterfd2	M4	M3	M11	M2	M2	9.067	9.059	9.002	8.899	9.311	9.197	8.728	9.426
	Cryl1	M4	M3	M11	M2	M2	10.847	11.137	10.587	10.62	10.998	10.983	10.703	11.058	1	1
	Cdk5rap3	M4	M3	M11	M2	M2	11.693	12.339	11.86	11.864	12.509	12.189	11.975	12.337	0.95	1.05
	Fbxw17	M4	M3	M11	M2	M2	8.821	9.02	9.004	8.745	9.367	9.002	8.254	9.442
	Exosc7	M4	M3	M11	M2	M2	13.075	13.242	13.31	12.539	14.171	13.634	12.221	13.956	0.92	1.08
	Lzts2	M4	M3	M11	M2	M2	9.936	10.184	9.779	10.164	10.767	10.432	9.743	10.405
	4930563E22Rik	M4	M3	M11	M2	M2	8.002	8.101	8.261	7.907	8.794	8.517	8.114	8.566
	Pgls	M4	M3	M11	M2	M11	8.316	8.307	8.192	8.296	8.478	8.328	8.039	8.431	0.95	1.06
	Prpf8	M4	M3	M11	M5	M15	9.155	9.373	9.453	9.249	9.128	9.329	9.14	9.14	0.97	1.02
	Slc35b1	M4	M3	M11	M5	M2	12.718	12.33	12.228	12.433	12.653	12.685	12.539	12.643
	1810034K20Rik	M4	M3	M11	M5	M2	9.536	9.547	9.561	9.475	9.715	9.344	9.207	9.635
	Fbxo46	M4	M3	M11	M5	M2	9.404	9.413	9.453	9.628	10.328	9.598	9.133	10.034
	Il11ra1	M4	M3	M11	M5	M2	9.711	9.506	9.444	9.638	9.936	9.523	9.333	9.698
	Tmem185b	M4	M3	M11	M5	M2	9.031	9.139	9.031	9.004	9.283	9.08	8.781	9.223
	Nsun4	M4	M3	M13	M2	M2	10.242	10.082	9.861	9.736	10.373	10.294	10.124	10.214
	Aatk	M4	M3	M13	M5	M15	20.642	19.76	20.234	20.868	19.477	19.441	19.055	19.619	0.96	1.04
	A230070D14Rik	M4	M3	M13	M5	M15	9.199	9.501	9.461	9.21	9.546	9.585	10.313	9.08
	Rnpepl1	M4	M3		M13		10.766	10.719	10.431	11.133	10.899	10.669	10.478	10.562
	4930519N13Rik	M4	M3		M13	M2	8.83	8.861	8.598	9.015	9.051	8.807	8.664	8.828
	B3gnt6	M4	M4	M1	M2	M2	11.604	11.748	11.427	11.665	11.832	11.459	11.165	12.198
	Rangap1	M4	M4	M1	M5	M15	11.099	10.822	10.85	10.903	11.468	11.051	10.457	11.259	1.04	0.96
	Tbcel	M4	M4	M1	M5	M15	12.71	12.175	12.463	13.226	12.484	12.575	12.117	12.616	0.97	1.03
	Slc35e1	M4	M4	M1	M5	M15	8.553	8.405	8.465	8.513	8.598	8.475	8.442	8.616
	Ttyh1	M4	M4	M1	M5	M15	10.895	11.144	11.206	11.372	11.21	11.091	10.918	11.289	0.98	1.02
	Zcchc18	M4	M4	M1	M5	M15	21.554	22.006	22.552	21.716	22.766	22.794	21.55	22.671	0.77	1.23
	Fam54b	M4	M4	M1	M5	M15	12.03	11.938	11.881	12.038	12.107	12.427	11.732	12.52	0.97	1.03
	Zfp251	M4	M4	M1	M6	M8	9.945	9.857	9.647	10.245	10.18	9.953	10.075	10.277
	Raly	M4	M4	M1	M7	M15	8.637	8.202	8.091	8.169	8.536	8.408	8.828	8.274
	Parn	M4	M4	M1	M11	M15	8.092	7.942	8.011	8.051	8.055	7.942	7.905	8.065	0.97	1.03
	Lipa	M4	M4	M1	M12	M15	8.42	8.541	8.461	8.513	8.179	8.489	8.545	8.099	0.97	1.03
	Dtwd1	M4	M4	M1	M13	M14	8.411	8.484	8.948	8.618	8.983	8.708	8.377	9.204
	Ube1l2	M4	M4	M1	M13	M15	11.357	11.249	11.335	11.011	10.968	11.259	11.266	10.824
	LOC383036	M4	M4	M1	M14	M15	8.993	9.131	8.903	8.944	8.44	8.991	9.401	8.27
	Senp7	M4	M4	M1	M14	M15	8.244	8.141	8.211	8.091	8.142	8.288	8.08	8.292
	Edc4	M4	M4	M1	M14	M15	10.315	9.921	9.912	10.324	10.068	9.76	9.242	10.229	0.97	1.03
	Gprc5b	M4	M4	M1	M14	M15	13.693	14.747	14.593	14.959	14.153	13.855	13.219	14.666	1.01	0.99
	Npdc1	M4	M4	M1	M14	M15	8.249	8.684	8.446	8.505	7.964	8.651	9.308	8.269	0.95	1.05
	Gtf2h1	M4	M4	M1	M14	M15	10.458	10.451	10.265	10.299	10.611	10.566	10.323	10.518
	Ptpn1	M4	M4	M1	M14	M14	8.208	8.31	8.232	8.407	8.161	8.307	8.646	8.114	0.98	1.02
	Gne	M4	M4	M2	M2	M14	8.178	8.084	8.104	8.053	8.024	7.994	8.34	8	0.96	1.05
	Slc35c1	M4	M4	M2	M5	M15	10.194	9.995	9.921	10.643	10.3	10.072	9.549	9.99
	Coq5	M4	M4	M2	M5	M14	10.287	10.343	10.912	10.275	11.003	10.961	10.582	11.359	0.95	1.05
	Gtf3c2	M4	M4	M2	M6	M8	10.576	10.688	10.68	11.111	11.255	10.75	10.659	11.025
	Gtpbp2	M4	M4	M2	M13	M2	10.986	11.078	11.169	11.073	11.495	11.195	10.405	11.562
	Apba2	M4	M4	M2	M14		12.376	12.076	11.715	11.836	10.955	10.908	11.138	10.906	0.97	1.03
	0610010I05Rik	M4	M4	M2	M14	M15	19.148	19.472	20.177	20.727	19.332	19.605	23.621	19.371
	Lmo2	M4	M4	M2	M14	M14	10.384	10.472	10.702	10.691	10.469	10.915	9.682	10.789
	Xpo5	M4	M4	M3	M2	M2	8.21	8.278	8.249	8.155	8.161	8.243	8.388	8.214	0.96	1.03
	2610204K14Rik	M4	M4	M3	M5	M14	15.176	15.389	15.096	14.937	15.427	15.027	14.949	15.607
	AW549877	M4	M4	M3	M5	M15	11.454	11.867	13.001	11.408	12.682	12.447	11.457	12.672
	Avl9	M4	M4	M3	M6	M9	9.861	9.816	9.844	9.7	10.236	9.817	9.725	10.265	0.98	1.01
	Srrm1	M4	M4	M3	M6	M9	10.962	10.566	10.745	10.854	10.889	10.276	10.387	11.079	0.98	1.02
	Rnf12	M4	M4	M3	M12	M1	7.98	8.085	8.048	7.996	8.015	8.027	8.14	8.022
	Adcy2	M4	M4	M3	M13	M15	13.916	13.864	13.269	14.272	14.307	13.805	13.407	13.761	1.02	0.98
	Cbfb	M4	M4	M3	M14	M15	9.586	9.611	9.692	9.624	9.937	9.481	9.383	9.749	1.01	0.99
	Ccar1	M4	M4	M3	M14	M8	11.323	11.495	11.361	11.316	11.452	11.341	10.938	11.509	1	1
	Ddx26	M4	M4	M3			12.993	13.412	12.284	13.205	12.822	12.653	13.135	12.633
	Scd2	M4	M4	M4	M2	M2	23.894	24.255	24.054	24.763	24.456	23.941	22.939	24.443
	Mum1	M4	M4	M4	M2	M15	12.755	12.547	12.599	12.375	12.762	12.75	12.11	12.735
	Gars	M4	M4	M4	M2	M2	16.296	16.641	17.064	16.7	17.38	16.241	15.588	17.411	1.01	0.99
	Tef	M4	M4	M4	M2	M2	10.94	11.064	10.999	10.879	11.277	11.014	10.398	11.291
	Fam102a	M4	M4	M4	M2	M2	14.349	14.541	14.707	15.7	15.271	14.739	13.48	15.366	0.98	1.02
	Fto	M4	M4	M4	M2	M2	10.069	10.136	10.173	9.94	10.299	10.163	9.398	10.261	0.98	1.02
	Pgm2	M4	M4	M4	M5	M15	15.432	16.314	16.296	15.746	16.745	16.182	15.648	17.008	0.96	1.04
	Armcx2	M4	M4	M4	M5	M15	16.865	17.02	17.261	16.639	17.894	17.136	16.264	17.873	1.01	1
	Sirt2	M4	M4	M4	M5	M15	11.412	11.138	10.577	10.976	10.389	10.509	11.004	10.156	1.11	0.89
	Slc35b3	M4	M4	M4	M5	M15	9.234	9.096	9.234	9.072	9.258	9.071	9.043	9.423
	Tmem25	M4	M4	M4	M5	M15	12.098	11.948	11.88	11.51	11.873	11.931	11.175	12.099
	D2Bwg1423e	M4	M4	M6	M14	M15	9.462	9.327	9.381	9.098	9.23	9.358	9.895	9.189
	Ahcp	M4	M4	M7	M2	M15	10.271	10.316	10.627	10.286	10.79	10.377	10.257	10.649
	Mrps7	M4	M4	M7	M5	M15	8.896	9.261	8.995	8.882	8.87	9.206	9.355	9.109	1.04	0.96
	Prnp	M4	M4	M7	M14	M15	25.168	25.389	25.559	24.459	25.808	25.951	24.803	26.359	1.03	0.97
	Mrpl16	M4	M4	M9	M5	M15	10.69	10.548	10.33	10.212	10.574	10.676	10.78	10.614	1.01	0.99
	Eif3d	M4	M4	M11	M2	M2	12.928	13.041	12.764	12.959	13.984	13.548	11.521	13.744	1.01	0.99
	Ankrd13a	M4	M4	M11	M5	M2	8.68	8.571	8.284	8.578	8.235	8.198	8.882	8.406	0.97	1.03
	Lypla2	M4	M4	M11	M5	M15	18.284	17.707	17.999	18.984	18.751	18.234	17.097	18.921	0.97	1.03
	Otx1	M4	M4	M11	M13	M15	9.729	8.994	8.594	9.073	9.296	8.795	8.296	9.167
	Rpp14	M4	M4		M2		11.155	10.913	10.142	11.099	10.24	10.305	10.796	10.214
	Chordc1	M4	M5	M1	M2	M15	12.612	12.374	12.608	12.564	13.299	12.494	11.098	12.98	0.96	1.04
	Chchd1	M4	M5	M2	M2	M1	16.704	16.63	16.256	16.052	17.409	17.015	16.244	16.913
	Snrpf	M4	M5	M2	M3	M5	11.509	11.788	11.189	10.917	11.34	11.242	10.921	11.27
	Rpl23a	M4	M5	M2	M3	M5	14.695	14.375	15.205	13.857	15.856	14.783	14.783	14.963
	Efr3a	M4	M5	M2	M9	M12	8.906	8.926	8.939	8.722	8.809	8.777	9.022	8.841
	Znrd1	M4	M5	M2	M14	M12	9.611	9.439	9.627	9.53	9.819	9.582	9.357	9.767
	Fabp3	M4	M5	M2	M14	M1	16.338	15.637	16.174	15.412	16.758	15.976	15.888	16.522	0.93	1.07
	Park7	M4	M5	M2	M14	M12	18.665	17.948	17.607	17.889	18.376	18.192	17.384	18.558	0.99	1.01
	Elof1	M4	M5	M2		M12	9.913	10.041	10.316	9.641	10.208	10.157	10.074	10.055
	Use1	M4	M5	M2		M12	10.15	10.119	9.929	10.08	10.286	9.978	9.895	9.842
	Endog	M4	M5	M3	M3	M5	9.277	9.295	9.318	8.952	9.182	9.47	9.563	9.309	1.04	0.95
	Rps10	M4	M5	M3	M3	M5	18.228	18.686	18.811	18.096	18.115	19.229	18.972	18.662
	Mrps12	M4	M5	M3	M5	M1	15.124	15.591	15.484	14.73	16.062	15.883	14.607	16.02
	Rps14	M4	M5	M3	M6	M9	22.724	22.977	22.983	22.414	22.956	22.928	23.258	23.405	1.01	0.99
	1190028F09	M4	M5	M4	M6		8.927	8.966	8.843	9.066	9.033	8.883	9.017	8.658
	LOC380871	M4	M5	M4	M13	M15	10.818	11.141	11.14	10.092	10.994	10.684	11.796	10.654
	Glg1	M4	M5	M9	M2	M5	17.297	17.088	16.901	18.401	17.253	17.398	16.397	17.286	1.01	0.99
	Chmp2a	M4	M5	M9	M6	M8	10.055	10.156	10.27	9.745	9.706	10.389	10.845	9.992	0.97	1.03
	Tomm7	M4	M5	M9	M7	M5	13.514	13.722	14.206	13.111	12.947	13.792	13.759	13.052	0.9	1.1
	2610037P13Rik	M4	M6	M2	M2	M9	9.212	8.979	9.327	8.995	9.553	9.112	9.305	9.68
	Fubp3	M4	M6	M3	M6	M8	9.509	9.486	9.496	9.782	9.611	9.408	9.653	9.819	0.99	1
	Tnik	M4	M6	M3	M6	M8	11.344	11.659	11.293	11.691	11.142	11.158	10.977	10.921
	Actr1a	M4	M6	M4	M2	M2	13.893	14.14	14.456	13.681	14.51	13.898	12.38	14.708	0.98	1.02
	Cyb5d2	M4	M6	M4	M6	M8	10.422	10.348	10.234	10.358	11.314	10.298	9.759	11.228	0.91	1.09
	Asah1	M4	M7	M1	M12	M15	9.521	9.367	9.47	9.445	9.666	9.442	9.527	9.638	0.93	1.07
	Hmgb2l1	M4	M7	M1	M14	M15	8.478	8.223	8.355	8.288	8.325	8.393	8.159	8.254
	Tspan3	M4	M7	M2	M12	M13	11.376	11.144	11.482	11.297	10.933	11.229	11.971	11.03	0.99	1.01
	Dennd4a	M4	M7	M3	M5	M15	11.462	11.07	11.178	10.847	11.52	10.707	10.758	11.13	0.98	1.02
	Pcdh20	M4	M7	M3	M9	M9	11.429	11.653	11.663	12.052	11.241	10.954	10.794	12.009
	Zscan18	M4	M7	M3	M10	M9	8.244	8.019	8.24	7.962	8.066	8.026	8.329	8.047
	Osbpl9	M4	M7	M3	M14	M15	9.915	10.113	10.143	9.541	10.132	10.07	9.98	10.079	0.99	1.01
	Sel1h	M4	M7	M7	M5	M15	9.232	8.877	8.858	9.06	8.789	8.797	8.773	8.989
	Slc5a6	M4	M8	M4	M3	M3	10.093	10.062	9.94	10.033	9.954	10.261	10.149	9.994	0.93	1.07
	Mrpl50	M4	M8	M5	M2	M3	11.785	12.366	12.08	12.674	12.463	12.319	11.75	11.954	0.97	1.04
	Rab3gap1	M4	M8	M5	M2	M3	13.807	13.772	13.534	13.557	14.589	14.499	14.312	14.131	0.96	1.04
	Tbcc	M4	M8	M11	M2	M11	13.588	13.525	13.466	13.536	13.979	13.795	13.377	13.754	0.98	1.02
	Dph2	M4	M8	M11	M2	M2	8.406	8.461	8.277	8.4	8.527	8.601	8.178	8.602
	Cno	M4	M8	M11	M2	M11	11.835	11.813	11.516	12.079	11.977	12.009	11.626	11.952
	Slmo2	M4	M8	M11	M2	M11	15.623	15.465	15.163	15.326	15.844	15.49	14.901	15.301
	Pigx	M4	M8	M11	M5	M11	12.164	12.224	11.619	11.828	12.21	12.092	11.724	12.105
	Gpr17	M4		M1	M2	M2	9.702	9.356	9.396	9.366	10.309	9.61	8.783	10.161	0.99	1.01
	Hap1	M4		M1	M2	M2	8.904	9.44	9.806	8.902	9.605	9.854	9.574	9.828	0.93	1.07
	Rab27a	M4		M1	M2	M2	8.563	8.72	8.928	8.574	8.986	8.882	8.203	9.056
	Cyp2d22	M4		M1	M2	M2	8.667	8.775	8.706	8.767	8.873	8.781	8.595	8.839	0.97	1.03
	Dnajb10	M4		M1	M2	M2	10.529	10.696	10.395	10.286	11.485	10.809	9.721	11.141
	Diablo	M4		M1	M2	M2	9.614	9.603	9.243	9.249	9.597	9.315	8.646	9.523	1.02	0.98
	Rapgef4	M4		M1	M2	M15	8.135	8.079	8.143	8.366	8.143	8.168	8.482	8.059	0.97	1.04
	1110006E14Rik	M4		M1	M2	M15	8.051	8.124	8.204	8.052	8.313	8.079	8.795	8.073
	Hat1	M4		M1	M2		10.029	10.033	10.107	10.37	10.421	10.33	9.952	10.552
	Tceb1	M4		M1	M5		13.41	13.008	13.459	13.703	13.347	13.127	12.853	12.687	0.99	1.01
	Nrnx2	M4		M1	M5	M15	10.904	10.645	10.837	11.569	10.622	10.586	10.563	10.242
	C11orf87	M4		M1	M5	M15	9.727	9.743	9.627	9.684	10.1	9.781	9.649	9.921
	Mapkap1	M4		M1	M5		8.365	8.276	8.538	8.292	8.565	8.626	8.696	8.561	0.99	1.01
	5930420B01Rik	M4		M1	M5	M15	8.873	8.764	8.848	8.964	8.922	8.932	9.108	8.683
	D6Wsu176e	M4		M1	M5	M15	9.382	9.47	9.25	9.47	9.701	9.431	9.394	9.643
	Pdcd4	M4		M1	M5	M15	12.044	12.8	12.947	12.43	13.86	13.389	12.441	13.225	1.02	0.98
	Rhbdf1	M4		M1	M5	M2	9.503	9.553	10.207	9.378	10.343	10.405	9.726	10.153
	Gsg1l	M4		M1	M9		8.733	8.559	8.201	8.243	9.117	8.498	8.516	8.335	1.09	0.91
	Tpm4	M4		M1	M12		8.198	8.142	8.026	8.161	8.051	7.877	8.094	7.972	0.94	1.05
	Spock2	M4		M1	M12	M15	9.459	9.309	9.908	9.422	9.925	9.561	9.608	9.951	0.98	1.02
	Dnaja3	M4		M1	M13	M14	9.602	9.489	9.414	9.284	9.517	9.597	9.218	9.502	0.99	1.01
	Dctn6	M4		M1	M14	M14	8.688	8.662	8.418	8.513	8.387	8.45	8.201	8.297	1	1
	Prss15	M4		M1	M14	M14	9.22	8.892	9.354	8.996	9.099	9.049	8.782	8.878
	Myh9	M4		M1	M14	M14	9.895	9.787	9.611	10.195	9.898	9.889	9.508	9.845	0.97	1.03
	Bloc1s2	M4		M1	M14	M14	9.382	9.165	9.498	8.901	9.642	9.522	9.096	9.793	1.17	0.83
	Camk2a	M4		M1	M14	M14	13.344	12.559	13.243	14.332	12.972	12.767	12.182	13.31	0.99	1.02
	Prcc	M4		M1	M14	M14	9.054	9.166	8.751	9.172	9.421	9.309	8.877	9.31	0.99	1.01
	Phf20	M4		M1	M14		9.975	9.98	10.243	10.509	9.779	10.104	10.354	10.084
	Mitd1	M4		M1	M14	M14	8.216	8.18	8.246	8.03	8.297	8.102	8.065	8.214
	Gpr137	M4		M1	M14	M14	14.178	15.147	15.211	14.675	15.61	15.448	14.004	15.743
	Cxcl12	M4		M1	M14	M14	9.066	8.7	8.968	9.173	9.066	8.7	8.446	9.159	0.9	1.1
	Cln3	M4		M1	M14	M14	8.127	8.092	8.286	8.193	8.4	8.233	8.085	8.355
	Tubg1	M4		M1	M15	M14	8.984	9.089	9.135	8.715	9.363	9.059	8.365	9.503
	Gal3st1	M4		M1	M20	M14	8.892	8.836	8.379	8.666	8.891	8.705	8.196	8.879
	A830021K08Rik	M4		M1	M20	M2	8.47	8.115	8.143	8.253	8.266	8.219	8.446	8.067
	Hyls1	M4		M1			7.822	8.032	7.557	8.035	7.771	7.679	7.873	7.941
	Snip1	M4		M1			8.13	8.201	8.078	7.916	8.095	8.12	8.092	8.116	0.95	1.06
	2810411E12Rik	M4		M2	M2	M2	8.73	8.53	8.296	8.664	8.669	8.318	8.029	8.318
	Mrps17	M4		M2	M2	M11	12.775	12.609	12.563	12.441	12.878	12.789	12.286	13.109	1.03	0.97
	BC003940	M4		M2	M2	M11	13.072	13.129	12.533	12.852	13.83	12.941	12.546	13.452
	Gpt1	M4		M2	M2	M2	10.175	10.753	10.899	10.304	11.9	11.21	9.497	11.891
	Rit1	M4		M2	M2	M11	9.306	9.296	9.323	9.145	9.686	9.21	9.291	9.412	0.83	1.17
	Esam1	M4		M2	M2	M2	10.17	9.822	9.651	10.198	10.271	9.804	9.448	10.046
	Pkig	M4		M2	M2	M11	11.7	11.457	11.293	11.581	12.208	11.717	11.329	11.911	1.01	0.99
	Slit3	M4		M2	M2		9.399	9.732	9.794	9.917	9.555	9.719	10.011	9.651	1	1
	Gnao1	M4		M2	M2	M2	12.295	12.364	12.533	12.837	12.542	12.374	12.879	12.111	0.98	1.02
	2310007A19Rik	M4		M2	M2		8.483	8.792	8.381	8.386	8.586	8.555	8.263	8.433
	AI837181	M4		M2	M2	M11	11.775	12.001	11.945	11.829	12.552	12.367	11.31	12.551
	Thap2	M4		M2	M2	M2	7.99	8.03	7.992	7.96	7.938	7.946	8.014	7.994
	Hist2h2aa1	M4		M2	M2	M11	8.17	8.243	8.125	8.278	8.461	8.31	8.078	8.325
	Gtf2h5	M4		M2	M2	M11	9.402	9.409	9.311	9.354	9.677	9.303	9.15	9.542	1.06	0.94
	Klhdc4	M4		M2	M2	M2	8.021	8.137	8.078	8.16	8.053	8.205	7.967	7.953
	Clpp	M4		M2	M2	M1	13.201	13.187	12.825	12.799	13.335	13.428	12.384	13.423	0.95	1.05
	C12orf43	M4		M2	M3	M5	10.202	10.48	10.683	10.351	10.746	10.833	9.471	10.276
	Adra2a	M4		M2	M3	M3	8.355	8.444	8.354	8.199	8.488	8.424	8.713	8.241
	1810041L15Rik	M4		M2	M4		8.619	8.767	8.875	8.455	8.586	8.729	8.73	8.466
	Cyp26b1	M4		M2	M5		10.321	10.489	10.217	12.387	10.012	10.623	9.805	10.71
	Ccdc115	M4		M2	M5	M15	8.947	8.818	8.955	9.001	9	8.899	8.723	9	1	1
	Ngdn	M4		M2	M5	M1	13.672	13.587	13.463	13.124	13.473	13.64	13.205	13.34
	Nme1	M4		M2	M5	M1	18.87	18.353	18.846	18.722	19.513	18.94	18.798	19.323
	C030014M07Rik	M4		M2	M5	M2	8.104	8.037	8.186	8.05	8.106	8.018	8.346	7.869
	Zfyve21	M4		M2	M5	M15	10.08	10.296	10.228	10.614	10.369	10.124	10.451	10.216
	Lsm6	M4		M2	M5		9.321	9.424	9.421	9.204	9.551	9.329	9.434	9.378
	B3galt5	M4		M2	M5	M11	10.06	10.75	10.629	10.21	9.701	10.807	10.778	10.131
	Tmem93	M4		M2	M5		10.308	10.14	10.105	9.927	10.512	10.459	10.341	10.424
	Ddx25	M4		M2	M5		14.295	14.175	13.814	13.496	14.09	14.379	14.228	13.632	0.94	1.06
	Tdrp	M4		M2	M5	M1	8.511	8.651	8.449	8.574	8.508	8.463	8.655	8.408
	Ppp1r18	M4		M2	M5	M15	8.959	8.951	8.767	9.251	9.364	8.948	8.507	9.268
	C230036F13Rik	M4		M2	M5		8.43	8.399	8.783	8.711	8.437	8.468	8.709	8.621
	Ube4a	M4		M2	M5	M14	8.512	8.161	8.022	8.115	8.397	8.129	8.637	8.217	1.01	0.99
	Hmgn3	M4		M2	M5		9.717	9.684	9.447	9.766	9.499	9.625	9.858	9.551	0.95	1.05
	Arid1a	M4		M2	M5		10.326	10.142	10.11	10.216	9.784	10.001	9.67	9.909	0.97	1.02
	2017-04-03	M4		M2	M6		15.556	15.625	15.453	15.741	16.523	15.72	16.719	16.147
	Fam108b1	M4		M2	M6		12.39	12.165	12.014	11.837	11.946	11.848	12.845	11.736	1.01	0.99
	2210013O21Rik	M4		M2	M7		14.052	14.461	14.133	13.855	15.088	14.241	14.965	14.763
	Rpp25	M4		M2	M7		9.616	9.663	8.663	8.99	9.027	8.741	9.745	8.872
	C030044C12Rik	M4		M2	M7		10.831	11.177	10.642	11.596	10.798	11.05	11.802	10.528
	Spata24	M4		M2	M7		8.03	7.952	8.046	8.056	8.274	8.036	8.194	8.126
	Tpi1	M4		M2	M8	M12	15.489	15.45	15.529	15.086	15.466	15.779	15.599	15.91	0.96	1.04
	Efhd1	M4		M2	M9		8.3	8.421	8.118	8.089	8.165	8.183	8.165	8.214
	Golm1	M4		M2	M9	M1	9.894	10.171	10.503	10.281	9.923	10.373	10.045	10.319	0.92	1.08
	Chgb	M4		M2	M9		16.211	16.177	16.188	15.993	15.72	15.604	15.711	15.658	0.93	1.07
	Acta1	M4		M2	M10		9.273	8.697	8.837	8.722	9.271	9.117	9.025	8.748
	5730437N04Rik	M4		M2	M12	M1	13.588	13.134	13.822	13.298	14.346	14.371	13.928	14.369
	Ncoa5	M4		M2	M13	M2	9.412	9.427	9.655	9.577	9.724	9.468	9.155	9.955	0.99	1.01
	Gng2	M4		M2	M13	M11	11.029	11.336	10.955	11.156	11.486	11.051	10.034	11.929	0.98	1.02
	Dhodh	M4		M2	M13	M15	8.464	8.44	8.404	8.598	8.546	8.508	8.293	8.518	0.85	1.15
	Bcl7a	M4		M2	M13		13.536	13.35	12.663	14.07	12.542	12.782	13.09	12.601
	Hist1h2bn	M4		M2	M14		10.349	9.889	9.231	10.777	9.235	9.291	9.746	9.524
	G430022H21Rik	M4		M2	M14	M2	8.313	8.273	8.083	8.258	8.165	8.143	7.995	8.129
	Ubap2l	M4		M2	M14		8.717	8.732	8.833	8.539	8.864	8.788	8.544	8.784	0.98	1.02
	Lmnb2	M4		M2	M14	M14	8.665	8.702	8.614	8.439	8.738	8.515	8.236	8.423	0.95	1.06
	Gtf2f2	M4		M2	M14	M14	9.443	9.516	9.528	9.583	9.851	9.628	9.502	9.859	1	1
	Ckmt1	M4		M2	M14	M14	12.309	12.482	12.553	12.111	12.419	12.13	12.395	12.644	0.87	1.13
	Akr7a5	M4		M2	M14	M12	9.7	9.709	9.672	9.274	9.881	9.876	9.546	10.01
	Rnf208	M4		M2	M14	M14	15.937	15.523	15.128	15.973	15.983	15.449	15.231	15.513
	Gphn	M4		M2	M14	M14	8.129	8.191	8.139	8.194	8.054	8.217	8.2	8.165	0.98	1.02
	Lsm4	M4		M2	M14	M14	8.718	8.765	8.539	8.579	8.598	8.485	8.255	8.561	0.98	1.02
	Srf	M4		M2	M14		10.178	9.927	9.845	10.208	10.132	10.026	9.998	10.052	1	1
	1810042K04Rik	M4		M2	M14	M12	8.084	8.078	8.225	7.889	8.167	8.153	7.822	8.192
	Rpap2	M4		M2	M14	M1	8.155	8.287	8.13	8.154	8.167	8.119	8.212	8.204
	Hmg20a	M4		M2	M14		8.066	8.105	8.122	8.041	8.016	7.992	8.113	8.002	0.98	1.02
	Ppt2	M4		M2	M14	M15	9.566	9.691	9.65	9.921	9.818	9.815	9.347	10.143
	Rnf166	M4		M2	M15		10.117	9.921	9.784	10.6	10.271	10.256	9.698	10.184
	Brf1	M4		M2	M15		9.082	8.954	8.897	9.02	8.935	8.966	8.892	8.987	0.91	1.09
	Hist1h2bh	M4		M2	M16		9.911	10.402	9.077	10.366	9.411	9.312	9.095	9.893
	Dbndd2	M4		M2	M20	M2	17.672	17.588	17.087	17.898	18.188	16.926	16.93	18.131
	Ttc27	M4		M2			10.288	9.966	7.76	9.83	7.726	7.975	10.26	7.779	1.04	0.96
	Anxa3	M4		M2			8.618	9.065	8.738	9.148	8.885	8.714	9.027	8.393	1.05	0.95
	Tgm2	M4		M2			8.201	7.987	8.068	8.315	8.275	8.04	7.995	8.079	0.87	1.13
	Rgcc	M4		M2			9.242	9.13	8.461	9.173	8.697	8.557	9.19	8.425
	Cldn5	M4		M3	M2	M2	11.84	11.048	11.502	11.895	12.965	11.396	9.87	12.525
	C16orf91	M4		M3	M2	M11	13.041	13.051	13.328	12.968	13.976	13.552	13.114	13.972
	LOC385274	M4		M3	M2		11.639	10.728	10.101	10.771	9.405	9.776	10.419	9.42
	LOC382163	M4		M3	M2		12.097	11.073	10.498	11.027	9.738	9.977	10.761	9.606
	C3orf14	M4		M3	M2	M2	8.458	8.347	8.37	8.214	8.41	8.205	8.299	8.385
	Mtx1	M4		M3	M2	M1	11.332	11.011	11.406	10.973	11.713	11.507	11.025	11.931	0.95	1.05
	Prr13	M4		M3	M2	M2	15.502	16.226	16.277	15.462	17.624	17.08	15.715	17.152
	Gnptg	M4		M3	M2	M2	12.423	12.627	11.732	12.423	12.127	12.118	11.72	12.168	1.02	0.98
	LOC385256	M4		M3	M2		11.468	10.446	9.998	10.518	9.165	9.791	10.353	9.238
	Lt1	M4		M3	M2	M9	12.51	12.404	12.245	12.224	12.949	12.078	12.592	12.68
	C030014L02	M4		M3	M2	M1	9.224	9.483	9.077	9.512	8.862	9.029	9.711	8.882
	Zc3h14	M4		M3	M2	M11	8.48	8.318	8.457	8.294	8.352	8.352	8.651	8.343
	Usp22	M4		M3	M2	M11	10.232	10.059	10.29	10.171	9.832	9.611	10.277	9.755
	Crebl1	M4		M3	M2	M2	12.446	12.944	12.778	13.122	12.823	13.248	12.098	13.218
	Mrpl18	M4		M3	M3	M5	9.316	9.488	9.431	8.999	9.315	9.622	9.413	9.392
	Prkdc	M4		M3	M3	M1	7.924	8.088	8.06	7.821	7.954	8.038	7.975	7.969
	Hbs1l	M4		M3	M3		8.928	8.893	8.85	8.719	8.992	8.997	8.803	8.963	0.98	1.02
	Ndrg3	M4		M3	M5	M2	10.636	10.633	10.39	10.556	10.008	10.165	10.437	10.168	1.01	1
	E430026H10Rik	M4		M3	M5	M8	8.821	8.984	8.974	9.068	9.042	8.935	9.216	8.935
	Gns	M4		M3	M5	M14	8.36	8.291	8.331	8.317	8.175	8.295	8.262	8.145	0.97	1.03
	Timm17a	M4		M3	M5	M1	16.66	16.628	17.08	16.418	17.282	17.042	15.956	17.632	0.95	1.05
	3110078M01Rik	M4		M3	M5	M1	8.982	8.602	8.652	8.989	8.365	8.539	9.181	8.077
	Nudt16	M4		M3	M5	M2	11.464	11.136	11.55	11.04	12.018	11.334	10.577	11.745	0.88	1.12
	Atp5g3	M4		M3	M5		23.49	23.4	23.36	23.04	23.492	24.193	23.898	23.703
	Pcsk2	M4		M3	M5		11.558	11.097	11.225	10.887	11.293	11.072	10.92	10.934	0.93	1.07
	9430080K19Rik	M4		M3	M6		12.868	12.721	12.244	13.388	13.333	12.336	12.583	13.36
	Timm17b	M4		M3	M7	M3	8.257	8.245	8.351	7.983	8.131	8.289	8.388	8.198	1.01	0.99
	H2-Ke6	M4		M3	M7	M11	11.133	11.348	11.84	11.667	12.441	12.445	11.931	12.055
	Kiaa0913	M4		M3	M7		10.656	10.527	10.658	10.404	10.397	10.455	10.065	10.45	0.97	1.03
	3110005G23Rik	M4		M3	M7	M3	8.557	8.767	8.597	8.393	8.545	8.793	8.845	8.732
	Tpr	M4		M3	M7	M11	8.321	8.419	8.329	8.133	8.138	8.162	8.178	8.124	1	1
	Gnptab	M4		M3	M7		8.467	8.665	8.224	8.458	8.131	8.22	8.09	8.143
	Angptl6	M4		M3	M8	M12	9.025	9.061	8.788	8.923	8.824	8.907	8.835	8.838
	Map4k3	M4		M3	M9	M1	12.024	12.326	12.824	11.924	12.055	12.422	12.376	12.445	0.98	1.02
	Jmjd1a	M4		M3	M9	M9	8.266	7.997	8.234	8.169	8.078	8.085	8.471	8.161
	Cxx1a	M4		M3	M9	M1	23.847	24.096	24.315	23.455	23.828	24.213	23.788	23.998	0.96	1.04
	Sesn3	M4		M3	M9	M9	8.91	8.783	8.74	8.837	8.932	8.76	9.181	8.732	0.98	1.02
	Matn4	M4		M3	M10		7.747	8.064	8.283	7.883	8.471	8.252	7.918	8.411	0.91	1.09
	Acbd3	M4		M3	M10		10.2	10.184	10.302	10.498	9.942	10.466	9.914	10.229	0.99	1.01
	Vamp3	M4		M3	M12	M15	9.186	8.897	9.267	9.431	9.675	9.225	9.499	9.584
	Ppp1r13b	M4		M3	M14	M2	9.002	9.168	8.602	9.254	8.23	8.624	9.329	8.434	0.99	1.01
	Cdc40	M4		M3	M14	M1	8.261	8.289	8.313	8.592	8.201	8.178	8.417	8.203	1.04	0.96
	2310058N22Rik	M4		M3	M14	M1	9.232	9.311	8.705	9.407	8.44	8.582	10.018	8.43
	Tro	M4		M3	M17		10.153	10.364	10.441	10.031	10.234	10.482	10.382	10.199
	Ireb2	M4		M3	M17		8.609	8.405	8.654	8.178	8.316	8.309	8.41	8.403	0.98	1.02
	Dlgh2	M4		M3			10.545	10.174	10.286	10.247	10.627	9.855	10.554	10.602
	Aamp	M4		M3			17.046	17.399	17.114	16.49	16.99	16.96	17.07	16.886	1.03	0.97
	Zfp94	M4		M4	M2	M2	8.692	8.584	8.276	8.575	8.371	8.355	8.07	8.448
	Ogfr	M4		M4	M2	M2	9.291	9.122	9.273	9.262	9.481	9.321	8.889	9.518	1.02	0.98
	Gatad1	M4		M4	M2	M2	8.133	8.159	8.168	8.111	8.092	8.09	8.646	8.114
	Ltk	M4		M4	M2		8.356	8.256	7.91	8.439	8.082	8.09	8.193	7.811
	Prcp	M4		M4	M2	M2	8.528	8.437	8.239	8.403	8.58	8.273	8.159	8.34	0.95	1.05
	Nnat	M4		M4	M2	M2	7.809	8.163	8.806	7.817	8.372	8.665	8.64	8.292
	Zc2hc1a	M4		M4	M2	M15	11.324	10.916	10.365	10.714	10.64	10.297	10.618	10.719
	C12orf29	M4		M4	M2	M2	8.629	8.886	8.718	8.646	8.735	8.816	8.585	8.866
	2600009P04Rik	M4		M4	M2	M2	15.6	15.894	16.195	15.997	15.433	15.827	16.772	14.881
	Slc24a6	M4		M4	M2	M2	8.475	8.489	8.315	8.363	8.658	8.751	8.003	8.737
	Tada3l	M4		M4	M2	M2	8.123	8.112	8.258	8.14	8.307	8.173	7.859	8.354
	1500001E21Rik	M4		M4	M3	M2	8.91	8.495	8.471	8.619	8.446	8.358	8.636	8.229
	Gls2	M4		M4	M5	M15	9.213	8.941	8.695	9.04	8.783	8.708	9.252	8.66	0.94	1.06
	Scamp5	M4		M4	M5	M15	13.097	13.304	13.334	13.354	13.707	13.114	13.331	13.837	0.99	1.01
	Sema4b	M4		M4	M5	M15	8.457	8.672	8.725	8.796	9.26	9.061	8.8	9.234
	2810449M09Rik	M4		M4	M5	M2	8.578	8.564	8.279	8.586	8.436	8.42	8.601	8.33
	Grin2b	M4		M4	M5	M2	9.428	9.367	9.239	9.736	9.406	9.315	9.406	9.365	0.96	1.04
	A230057G18Rik	M4		M4	M6	M8	13.453	13.508	13.668	14.336	13.749	13.462	13.03	14.139
	Kcnh1	M4		M4	M7	M2	9.373	8.591	7.954	9.027	8.399	8.187	8.04	8.13	0.96	1.03
	Mapt	M4		M4	M7	M8	12.961	12.646	12.303	12.679	11.662	11.915	12.013	11.223	1.02	0.98
	Elavl3	M4		M4	M7	M3	9.569	9.675	9.717	9.606	9.36	9.706	9.447	9.273
	Mag	M4		M4	M9		11.655	11.499	10.998	11.586	11.323	10.771	10.979	11.389	1.07	0.93
	Camta2	M4		M4	M13	M2	20.67	20.278	20.548	22.542	20.685	20.734	18.92	21.892	0.96	1.04
	Axin1	M4		M4	M13	M2	7.942	8.073	8.148	8.123	8.192	8.196	7.915	8.268
	Arhgef4	M4		M4	M13	M2	18.399	18.056	18.093	19.467	18.207	18.378	17.08	18.609	0.99	1.01
	Dbndd1	M4		M4	M13		7.719	8.055	8.027	7.724	7.896	8.095	8.185	7.861	0.94	1.06
	Tsc2	M4		M4	M13	M2	11.804	11.494	11.06	12.164	11.624	11.192	10.218	11.529	1	1
	Fibcd1	M4		M4	M13	M2	11.053	11.472	11.702	12.251	11.376	11.519	10.338	12.396	0.95	1.05
	Habp4	M4		M4	M14		10.278	10.069	8.749	9.669	8.307	8.702	10.478	8.59	0.98	1.02
	Ccdc136	M4		M4	M14	M15	8.021	8.39	8.458	7.731	8.242	8.355	8.433	8.031	0.95	1.04
	Ednrb	M4		M4	M20	M2	9.935	10.055	10.232	9.868	10.77	10.577	10.025	10.262
	2900086E13Rik	M4		M4	M20	M2	9.023	8.936	9.457	9.909	9.242	8.993	9.208	9.236
	Gab1	M4		M4	M20	M2	8.743	8.649	8.406	8.529	8.956	8.694	8.094	8.993	0.97	1.03
	Zranb3	M4		M5	M2	M2	9.264	9.14	9.043	9.344	9.525	9.485	8.702	9.497
	Sox11	M4		M5	M3	M3	8.727	8.628	8.537	8.768	8.81	8.595	8.901	8.633
	Igfbp5	M4		M5	M3	M3	14.832	14.935	14.512	16.023	15.498	14.706	15.158	14.85
	Csk	M4		M5			8.414	8.206	8.069	8.412	8.176	8.29	8.354	8.319	0.97	1.03
	COX1	M4		M7	M2		25.479	26.288	27.254	26.473	24.62	26.372	25.509	24.703
	Rspo3	M4		M7	M2	M2	8.341	8.281	8.488	7.96	8.565	8.353	8.274	8.596	1.02	0.98
	Mettl21d	M4		M7	M5	M15	8.624	8.127	8.439	8.202	8.288	8.403	8.293	8.422
	Ctdnep1	M4		M7	M5	M2	9.58	9.453	8.866	9.662	8.762	8.951	9.429	8.618
	Prkacb	M4		M7	M5	M15	21.557	21.755	20.54	19.957	21.224	21.178	20.767	20.612
	Taf1c	M4		M7	M13	M15	7.944	8.034	8.069	8.055	8.09	8.093	7.78	8.084
	LOC384607	M4		M7	M14	M15	8.48	8.652	9.292	8.536	9.183	9.715	9.62	8.529
	Tmem106c	M4		M7	M14	M15	9.748	9.567	9.694	9.574	9.558	9.869	9.672	9.567
	Phca	M4		M7	M17		8.386	8.408	8.215	8.306	8.261	8.413	8.479	8.155
	Pip5k2a	M4		M7			15.796	15.407	12.624	15.721	13.148	12.58	12.999	12.625
	Ppapdc1	M4		M8	M2	M2	8.172	8.129	8.251	8.062	8.148	8.065	8.27	8.058
	Nars	M4		M8	M3	M5	12.949	12.979	12.644	12.839	12.823	12.893	12.767	12.776	0.98	1.02
	Gdi1	M4		M8	M6		13.396	13.02	13.618	13.429	12.881	12.632	14.453	13.234	1.05	0.96
	Htra1	M4		M8	M6	M3	11.887	12.479	13.202	13.352	12.209	12.944	13.126	12.732	1.19	0.81
	Ncoa1	M4		M9	M18		8.864	8.845	8.847	8.899	8.799	8.84	8.392	9.02	1.06	0.94
	BC023829	M4		M10	M7	M3	9.239	9.327	9.27	8.974	9.258	9.197	9.319	9.112
	Atox1	M4		M11	M2	M11	10.532	10.433	10.627	9.826	11.263	10.842	9.168	10.764	1.02	0.98
	Slc6a9	M4		M11	M2	M2	9.198	9.494	9.156	9.321	9.51	9.412	8.991	9.508	0.94	1.06
	9430023L20Rik	M4		M11	M2	M11	11.316	11.623	11.569	11.492	12.047	11.616	11.064	12.038
	Rhot2	M4		M11	M2	M2	9.831	10.011	10.29	10.639	10.363	10.207	9.778	10.259	0.96	1.03
	Blvra	M4		M11	M2	M11	8.43	8.355	8.181	8.19	8.371	8.1	8.181	8.188	1	1
	Pnkp	M4		M11	M2	M2	9.044	9.069	9.189	9.156	9.605	9.305	8.646	9.632	0.98	1.01
	Cd59a	M4		M11	M2	M2	8.263	8.304	9.803	9.094	10.276	10.23	8.717	10.433
	Bri3	M4		M11	M2	M11	10.557	10.428	10.38	10.636	10.636	10.27	10.191	10.556
	Dnajb1	M4		M11	M2	M2	14.781	14.51	14.238	14.109	14.971	14.583	13.207	15.355	0.99	1
	Mrps34	M4		M11	M2	M11	13.807	14.56	14.164	14.353	14.805	14.6	13.078	15.138	0.98	1.03
	1700025K23Rik	M4		M11	M2	M2	10.621	10.527	10.345	10.767	10.729	10.642	10.315	10.366
	Xbp1	M4		M11	M2	M2	15.092	14.629	14.9	14.297	16.033	15.25	14.08	16.28
[truncated: 4,657 more rows]

## Sheet: Table S6
	Table S6. Summary table of gene numbers in each module across conditions
	NOS module		NOE		RSE		RSS		Combined
	Name	Number	Name	Number	Name	Number	Name	Number	Name	Number
	M1	137	M9	115	M9	222			M8	181
	M2	717	M2	1305	M2	1155	M2	776	M2	792
	M3	647	M3	1040	M7	560	M3	451	M3	739
	M4	561	M4	814	M10	496	M4	428	M15	645
	M5	526	M5	462	M5	435	M5	340	M5	282
	M6	68			M18	79
	M7	181	M7	222	M3	288	M6	115	M1	231
	M8	149	M8	141	M8	234	M8	48	M9	199
	M9	1588	M1	1405	M14	1354	M1	1298	M14	1047
	M10	125	M10	98	M4	191			M10	124
	M11	124	M6	64	M11	158			M6	120
	M12	92	M12	53	M12	140			M13	115
	M13	89	M13	53	M13	131			M12	106
	M14	76			M1	103			M4	104
	M15	287	M11	438	M6	363	M7	175	M11	238
	M16	58			M17	69
					M21	44
					M16	59
					M15	55
					M19	54
					M20	52

## Sheet: Table S7
	Table S7. Statistical analysis of changes in module expression across 4 conditions
	One-way analysis of variance (ANOVA) and post hoc Tukey's test were used to determine whether each expression pattern shows statistically changes in expression across 4 conditions.
	Module	ANOVA p-value	Pairwise comparison p-value
			NOS-NOE	RSE-NOE	RSS-NOE	RSE-NOS	RSS-NOS	RSS-RSE
	M1	0.00716007	0.0476207	0.00742584	0.0735545	0.905056	0.999149	0.854169
	M2	0.899564	0.969925	1	0.987727	0.9726	0.872522	0.988504
	M3	0.385627	0.658666	0.399584	0.505921	0.973205	0.994081	0.998198
	M4	0.839532	0.804689	0.991314	0.987943	0.935879	0.945647	0.999986
	M5	0.050458	0.0593644	0.102563	0.320462	0.997567	0.867634	0.940148
	M6	0.393613	0.618489	0.429353	0.501789	0.988847	0.997132	0.999445
	M8	0.938714	0.974332	0.996757	1	0.926167	0.977062	0.996824
	M9	0.772404	0.806288	0.999909	0.992256	0.786554	0.933433	0.987072
	M10	0.177633	0.238065	0.212657	0.551568	0.999747	0.951209	0.92821
	M11	0.81936	0.863192	0.852051	0.882156	0.999984	0.999989	0.999895
	M12	0.08057	0.169478	0.128326	0.166724	0.998441	0.999978	0.99934
	M13	0.514741	0.827091	0.994589	0.921655	0.703777	0.467136	0.98226
	M14	0.00923418	0.125549	0.00848265	0.053905	0.729251	0.97985	0.920162
	M15	0.178408	0.734117	0.151172	0.393464	0.691979	0.943257	0.9522

## Sheet: Table S8
	Table S8. Cell-type enrichment analysis for genes in modules
	This table lists genes that are statistically significant enriched in four cell types (p-value < 0.05) using Fisher's Exact test.
	Module	Module Size	Cell Type	Gene # in Cell Type	Overlap Genes	p-value
	M5	282	Microglia	436	Mbnl1;0610031J06Rik;Fau;C1qa;Ctsz	0.0486
	M6	120	Ependymal	484	Ascc1;Smad5;1700029J07Rik	0.0449
	M14	1047	Astrocyte	240	Polr3h;Adk;Cyp7b1;Atl2;Ak3;Luzp2;Agpat3;Lsamp;Add3;Bmpr1a;Hadhb;Rab34;Farp1;Rgma;Ckb;Cyp4f14;Cry2;Ptplb;Akt2;Tm7sf2;Slc1a4	0.0391
	M15	645	Endothelial	353	Spock2;Rapgef4;Man2a1;Kctd10;Macf1;Scarb1;Slco1a4;Tpd52l1;Rps6;Rps18;Ramp2;Rpl9;Rpl23;Car4	0.0253

## Sheet: Table S9
	Table S9. Genes and Modules in Subnetworks
	Subnetwork	Genes in each subnetwork; (module name)
	Subnetwork 1: GABA signaling	Clcn2(M15);Gabarap(M5);Gabarapl1(M1);Gabra1(M14);Gabrb1(M14);Gabrb3(M9);Gabrg2(M13);Gad1(M14);Gad2(M11);Gphn(M14);Hap1(M2);Nsf(M15);Prdx6(M14);Trak2(M14);Ubqln1(M2)
	Subnetwork 2: Glutamate signaling	Abhd12(M3);Abhd6(M14);Akap9(M4);Arc(M3);Cacng2(M15);Cacng3(M3);Calm1(M14);Calm2(M14);Camk2a(M14);Cnih2(M3);Cnih3(M14);Dapk1(M14);Dlg2(M14);Dlg3(M2);Dlgap1(M14);Eps8(M13);Gria2(M12);Gria3(M14);Grik5((M3);Grin2a(M4);Grin2b(M2);Grin2c(M3);Grit(M4);Grm5(M4);Homer1(M8);Hras1(M2);Olfm1(M3);Porcn(M15);Prkacb(M15);Ptk2b(M2);Ptpn11(M14);Rac1(M15);Rasgrf1(M15);Ttbk1(M14)
	Subnetwork 3: Neuropeptide signaling	Adcy2(M15);Adcy5(M2);Adcy9(M14);Adora1(M3);Adra2a(M3);Adra2c(M10);App(M13);Cck(M5);Cxcl12(M14);Edg2(M14);Fto(M2);Gnai1(M14);Gnai2(M2);Gnb1(M14);Gng2(M11);Gpr17(M2);Grm2(M2);Hrh3(M3);Kng2(M2);Npy(M5);Npy1r(M15);Npy2r(M1);Npy5r(M14);P2ry13(M14);Rgs10(M14);Rgs14(M14);Sst(M15)
	Subnetwork 4: cAMP-dependent signaling	Akt2(M14);Akt3(M6);Camk2b(M14);Camk2g(M2);Creb3(M14);Gsk3b(M2);Hcfc1(M14);Klhdc2(M14);Mapk1(M9);Ppp1cb(M13);Prkca(M15);Prkcb1(M14);Prkcg(M3);Prkg1(M9);Rps6ka4(M2);Prkacb(M15)

## Sheet: Table S10
	Table S10. Module preservation and specificity between RSE and RSS
	This table lists p-value of Fisher's Exact Test for the number of overlapped genes between RSE vs RSS. The modules in each column are derived from RSS, whereas the modules in rows are derived from RSE. The value in each parenthesis denotes the gene number for each module
		M3(451)	M8(48)	M6(115)	M7(175)	M1(1298)	M4(428)	M2(776)	M5(340)
	M3(288)	1	0.6	1	1	1	1	0.0003	3e-61
	M7(560)	1	0.8	1	1	1	1	1e-103	0.03
	M8(234)	1	0.8	1	0.9	1	1	8e-79	1
	M4(191)	1	0.2	0.9	0.7	7e-06	1	0.0004	0.8
	M10(496)	1	1	0.9	0.9	1e-68	1	1	0.007
	M16(59)	0.9	0.4	0.0006	0.8	0.003	0.3	1	1
	M17(69)	1	0.4	0.7	0.04	0.4	1	1	0.7
	M1(103)	1	0.5	0.8	0.9	2e-56	1	1	0.6
	M14(1354)	1	1	1	0.2	1e-118	4e-45	1	1
	M11(158)	1	0.7	0.1	0.9	1	0.4	1	1
	M19(54)	1	0.3	0.6	0.8	1	0.9	1	0.9
	M21(44)	0.8	0.3	0.5	0.7	1	0.9	0.9	0.9
	M9(222)	1	0.8	0.5	0.5	1	1	1	1
	M20(52)	0.9	0.06	0.6	0.8	1	0.9	0.8	0.8
	M12(140)	1	0.7	0.9	4e-48	1	0.4	1	1
	M15(55)	0.03	0.3	0.6	0.8	0.2	0.07	1	0.8
	M18(79)	0.9	0.1	0.8	0.9	1	1	0.002	0.9
	M6(363)	1	0.9	1e-69	0.09	1	0.07	1	0.6
	M5(435)	4e-08	0.8	1	0.001	1	4e-09	1	1
	M2(1155)	1e-120	2e-24	1	1	1	1	0.08	0.9
	M13(131)	4e-15	0.6	0.2	0.002	1	0.004	1	0.4

[truncated: 1 more sheets: Table S11]
